# Supplementary material for: Transcriptional Regulation of Sorghum Stem Composition: Key Players Identified Through Co-expression Gene Network and Comparative Genomics Analyses
Source: Front Plant Sci. 2020 Mar 3;11:224. doi: 10.3389/fpls.2020.00224 (PMC7064007; doi:10.3389/fpls.2020.00224)
Supplement: Supplementary file 6 [file Data_Sheet_1.xlsx]

## Sheet: TableS1
Table S1: GO-term enrichment analysis of the WGCNA modules. Only GO-terms haboring a significant enrichment with a P-value lower than 5% are presented and only genes presenting correlations links above 0.82 in the different modules were considered
Module	GO_ID_Rank	GO ID	Term	Annotated1	Significant	Expected	p-value
Black	1	GO:0044260	cellular macromolecule metabolic process	6533	74	62.89	5.4e-05
Black	2	GO:0006564	L-serine biosynthetic process	9	3	0.09	7.0e-05
Black	3	GO:0006338	chromatin remodeling	29	4	0.28	0.00016
Black	4	GO:0070179	D-serine biosynthetic process	3	2	0.03	0.00027
Black	5	GO:0016560	protein import into peroxisome matrix, d...	5	2	0.05	0.00090
Black	6	GO:1901562	response to paraquat	8	2	0.08	0.00248
Black	7	GO:0006396	RNA processing	567	19	5.46	0.00380
Black	8	GO:0006593	ornithine catabolic process	1	1	0.01	0.00963
Black	9	GO:0006294	nucleotide-excision repair, preincision ...	1	1	0.01	0.00963
Black	10	GO:0032543	mitochondrial translation	1	1	0.01	0.00963
Black	11	GO:0043968	histone H2A acetylation	1	1	0.01	0.00963
Black	12	GO:0044571	[2Fe-2S] cluster assembly	1	1	0.01	0.00963
Black	13	GO:0009440	cyanate catabolic process	1	1	0.01	0.00963
Black	14	GO:0051026	chiasma assembly	21	2	0.2	0.01715
Black	15	GO:0000706	meiotic DNA double-strand break processi...	2	1	0.02	0.01916
Black	16	GO:0010213	non-photoreactive DNA repair	2	1	0.02	0.01916
Black	17	GO:0080093	regulation of photorespiration	2	1	0.02	0.01916
Black	18	GO:0018343	protein farnesylation	2	1	0.02	0.01916
Black	19	GO:0045737	positive regulation of cyclin-dependent ...	2	1	0.02	0.01916
Black	20	GO:0001188	RNA polymerase I preinitiation complex a...	2	1	0.02	0.01916
Black	21	GO:0031998	regulation of fatty acid beta-oxidation	2	1	0.02	0.01916
Black	22	GO:0017009	protein-phycocyanobilin linkage	2	1	0.02	0.01916
Black	23	GO:0019544	arginine catabolic process to glutamate	2	1	0.02	0.01916
Black	24	GO:0090070	positive regulation of ribosome biogenes...	2	1	0.02	0.01916
Black	25	GO:0000244	spliceosomal tri-snRNP complex assembly	2	1	0.02	0.01916
Black	26	GO:0009854	oxidative photosynthetic carbon pathway	2	1	0.02	0.01916
Black	27	GO:1901485	positive regulation of transcription fac...	2	1	0.02	0.01916
Black	28	GO:0042631	cellular response to water deprivation	65	3	0.63	0.02476
Black	29	GO:0001522	pseudouridine synthesis	26	2	0.25	0.02573
Black	30	GO:0098586	cellular response to virus	32	2	0.31	0.02848
Black	31	GO:1905182	positive regulation of urease activity	3	1	0.03	0.02861
Black	32	GO:0034090	maintenance of meiotic sister chromatid ...	3	1	0.03	0.02861
Black	33	GO:1903288	positive regulation of potassium ion imp...	3	1	0.03	0.02861
Black	34	GO:0043462	regulation of ATPase activity	3	1	0.03	0.02861
Black	35	GO:0070475	rRNA base methylation	3	1	0.03	0.02861
Black	36	GO:0000737	DNA catabolic process, endonucleolytic	3	1	0.03	0.02861
Black	37	GO:0006561	proline biosynthetic process	28	2	0.27	0.02956
Black	38	GO:0006625	protein targeting to peroxisome	18	3	0.17	0.03751
Black	39	GO:0030261	chromosome condensation	10	2	0.1	0.03773
Black	40	GO:0015865	purine nucleotide transport	12	2	0.12	0.03774
Black	41	GO:0031124	mRNA 3'-end processing	22	2	0.21	0.03776
Black	42	GO:0045739	positive regulation of DNA repair	4	1	0.04	0.03796
Black	43	GO:0010343	singlet oxygen-mediated programmed cell ...	4	1	0.04	0.03796
Black	44	GO:0080121	AMP transport	4	1	0.04	0.03796
Black	45	GO:0042868	antisense RNA metabolic process	4	1	0.04	0.03796
Black	46	GO:0071494	cellular response to UV-C	4	1	0.04	0.03796
Black	47	GO:0042550	photosystem I stabilization	4	1	0.04	0.03796
Black	48	GO:0055063	sulfate ion homeostasis	4	1	0.04	0.03796
Black	49	GO:0009911	positive regulation of flower developmen...	77	3	0.74	0.03817
Black	50	GO:0006862	nucleotide transport	17	3	0.16	0.04667
Black	51	GO:0015866	ADP transport	5	1	0.05	0.04722
Black	52	GO:0015867	ATP transport	5	1	0.05	0.04722
Black	53	GO:0015689	molybdate ion transport	5	1	0.05	0.04722
Black	54	GO:0009452	7-methylguanosine RNA capping	5	1	0.05	0.04722
Black	55	GO:0000719	photoreactive repair	5	1	0.05	0.04722
Blue	1	GO:0009853	photorespiration	50	18	3.73	8.1e-09
Blue	2	GO:0010411	xyloglucan metabolic process	90	16	6.71	6.5e-07
Blue	3	GO:0006334	nucleosome assembly	41	14	3.06	1.9e-06
Blue	4	GO:0009741	response to brassinosteroid	190	36	14.17	1.0e-05
Blue	5	GO:0006511	ubiquitin-dependent protein catabolic pr...	302	49	22.52	1.1e-05
Blue	6	GO:2000117	negative regulation of cysteine-type end...	13	7	0.97	1.4e-05
Blue	7	GO:0071291	cellular response to selenium ion	13	7	0.97	1.4e-05
Blue	8	GO:0042545	cell wall modification	177	27	13.2	2.8e-05
Blue	9	GO:0042546	cell wall biogenesis	263	32	19.61	4.2e-05
Blue	10	GO:0046686	response to cadmium ion	649	78	48.39	5.0e-05
Blue	11	GO:0015991	ATP hydrolysis coupled proton transport	26	9	1.94	6.8e-05
Blue	12	GO:0000103	sulfate assimilation	26	9	1.94	6.8e-05
Blue	13	GO:0045454	cell redox homeostasis	160	26	11.93	0.00013
Blue	14	GO:0006099	tricarboxylic acid cycle	29	9	2.16	0.00018
Blue	15	GO:0009739	response to gibberellin	230	33	17.15	0.00019
Blue	16	GO:0006122	mitochondrial electron transport, ubiqui...	6	4	0.45	0.00041
Blue	17	GO:0015986	ATP synthesis coupled proton transport	27	8	2.01	0.00058
Blue	18	GO:0032544	plastid translation	11	5	0.82	0.00072
Blue	19	GO:0046621	negative regulation of organ growth	29	8	2.16	0.00097
Blue	20	GO:0043069	negative regulation of programmed cell d...	45	10	3.36	0.00127
Blue	21	GO:0009735	response to cytokinin	521	53	38.85	0.00134
Blue	22	GO:0006412	translation	638	70	47.57	0.00154
Blue	23	GO:0051788	response to misfolded protein	14	6	1.04	0.00155
Blue	24	GO:0071457	cellular response to ozone	4	3	0.3	0.00156
Blue	25	GO:0071280	cellular response to copper ion	4	3	0.3	0.00156
Blue	26	GO:0033481	galacturonate biosynthetic process	4	3	0.3	0.00156
Blue	27	GO:0080086	stamen filament development	53	11	3.95	0.00157
Blue	28	GO:0042255	ribosome assembly	91	14	6.79	0.00175
Blue	29	GO:0051510	regulation of unidimensional cell growth	81	14	6.04	0.00193
Blue	30	GO:0042744	hydrogen peroxide catabolic process	158	22	11.78	0.00331
Blue	31	GO:2000012	regulation of auxin polar transport	50	10	3.73	0.00337
Blue	32	GO:0050829	defense response to Gram-negative bacter...	21	6	1.57	0.00348
Blue	33	GO:0006979	response to oxidative stress	803	89	59.88	0.00415
Blue	34	GO:0006152	purine nucleoside catabolic process	10	4	0.75	0.00448
Blue	35	GO:0042742	defense response to bacterium	636	68	47.42	0.00507
Blue	36	GO:1900457	regulation of brassinosteroid mediated s...	37	8	2.76	0.00514
Blue	37	GO:0019853	L-ascorbic acid biosynthetic process	23	6	1.71	0.00569
Blue	38	GO:0030150	protein import into mitochondrial matrix	6	3	0.45	0.00697
Blue	39	GO:0019430	removal of superoxide radicals	53	10	3.95	0.00712
Blue	40	GO:0080167	response to karrikin	383	42	28.56	0.00762
Blue	41	GO:0043161	proteasome-mediated ubiquitin-dependent ...	57	11	4.25	0.00805
Blue	42	GO:0010039	response to iron ion	68	9	5.07	0.00862
Blue	43	GO:0006086	acetyl-CoA biosynthetic process from pyr...	12	4	0.89	0.00937
Blue	44	GO:0006108	malate metabolic process	19	5	1.42	0.01100
Blue	45	GO:2000652	regulation of secondary cell wall biogen...	51	9	3.8	0.01221
Blue	46	GO:0010054	trichoblast differentiation	223	21	16.63	0.01270
Blue	47	GO:0031222	arabinan catabolic process	13	4	0.97	0.01275
Blue	48	GO:0045493	xylan catabolic process	20	5	1.49	0.01378
Blue	49	GO:0009409	response to cold	710	69	52.94	0.01381
Blue	50	GO:0010214	seed coat development	132	20	9.84	0.01519
Blue	51	GO:0090567	reproductive shoot system development	838	65	62.49	0.01582
Blue	52	GO:0030865	cortical cytoskeleton organization	42	5	3.13	0.01584
Blue	53	GO:0006499	N-terminal protein myristoylation	3	2	0.22	0.01584
Blue	54	GO:0070072	vacuolar proton-transporting V-type ATPa...	3	2	0.22	0.01584
Blue	55	GO:0033617	mitochondrial respiratory chain complex ...	3	2	0.22	0.01584
Blue	56	GO:0080129	proteasome core complex assembly	3	2	0.22	0.01584
Blue	57	GO:1902009	positive regulation of toxin transport	3	2	0.22	0.01584
Blue	58	GO:0071329	cellular response to sucrose stimulus	47	9	3.5	0.01730
Blue	59	GO:0071493	cellular response to UV-B	8	3	0.6	0.01742
Blue	60	GO:0071786	endoplasmic reticulum tubular network or...	15	4	1.12	0.02160
Blue	61	GO:0010154	fruit development	1085	91	80.9	0.02410
Blue	62	GO:0043248	proteasome assembly	12	5	0.89	0.02461
Blue	63	GO:0010264	myo-inositol hexakisphosphate biosynthet...	9	3	0.67	0.02471
Blue	64	GO:0005975	carbohydrate metabolic process	1092	111	81.42	0.02542
Blue	65	GO:0030001	metal ion transport	340	23	25.35	0.02700
Blue	66	GO:0006949	syncytium formation	49	8	3.65	0.02730
Blue	67	GO:0010043	response to zinc ion	107	14	7.98	0.02763
Blue	68	GO:0009651	response to salt stress	1028	94	76.65	0.02853
Blue	69	GO:0009647	skotomorphogenesis	32	6	2.39	0.02882
Blue	70	GO:0071484	cellular response to light intensity	16	3	1.19	0.03011
Blue	71	GO:0010387	COP9 signalosome assembly	4	2	0.3	0.03012
Blue	72	GO:0010111	glyoxysome organization	4	2	0.3	0.03012
Blue	73	GO:1902289	negative regulation of defense response ...	4	2	0.3	0.03012
Blue	74	GO:0000913	preprophase band assembly	4	2	0.3	0.03012
Blue	75	GO:0043182	vacuolar sequestering of sodium ion	4	2	0.3	0.03012
Blue	76	GO:2000378	negative regulation of reactive oxygen s...	4	2	0.3	0.03012
Blue	77	GO:0006096	glycolytic process	69	10	5.14	0.03120
Blue	78	GO:0031347	regulation of defense response	337	18	25.13	0.03138
Blue	79	GO:0009653	anatomical structure morphogenesis	1500	130	111.85	0.03213
Blue	80	GO:0071668	plant-type cell wall assembly	33	5	2.46	0.03335
Blue	81	GO:0071629	cytoplasm protein quality control by the...	10	3	0.75	0.03337
Blue	82	GO:0009959	negative gravitropism	17	4	1.27	0.03345
Blue	83	GO:0051726	regulation of cell cycle	178	19	13.27	0.03443
Blue	84	GO:0008283	cell proliferation	190	17	14.17	0.03623
Blue	85	GO:0006109	regulation of carbohydrate metabolic pro...	111	13	8.28	0.03814
Blue	86	GO:0042335	cuticle development	71	10	5.29	0.03934
Blue	87	GO:0009414	response to water deprivation	662	58	49.36	0.04239
Blue	88	GO:0000413	protein peptidyl-prolyl isomerization	35	6	2.61	0.04276
Blue	89	GO:2000122	negative regulation of stomatal complex ...	11	3	0.82	0.04340
Blue	90	GO:0006465	signal peptide processing	11	3	0.82	0.04340
Blue	91	GO:0006750	glutathione biosynthetic process	11	3	0.82	0.04340
Blue	92	GO:1900384	regulation of flavonol biosynthetic proc...	11	3	0.82	0.04340
Blue	93	GO:0071585	detoxification of cadmium ion	11	3	0.82	0.04340
Blue	94	GO:0035195	gene silencing by miRNA	58	6	4.32	0.04345
Blue	95	GO:0009734	auxin-activated signaling pathway	180	20	13.42	0.04382
Blue	96	GO:0060777	compound leaf morphogenesis	27	5	2.01	0.04668
Blue	97	GO:0048354	mucilage biosynthetic process involved i...	64	9	4.77	0.04692
Blue	98	GO:0009704	de-etiolation	45	7	3.36	0.04745
Blue	99	GO:0048826	cotyledon morphogenesis	62	10	4.62	0.04746
Blue	100	GO:0072708	response to sorbitol	7	3	0.52	0.04767
Blue	101	GO:0006850	mitochondrial pyruvate transmembrane tra...	5	2	0.37	0.04774
Blue	102	GO:0071722	detoxification of arsenic-containing sub...	5	2	0.37	0.04774
Blue	103	GO:0055073	cadmium ion homeostasis	5	2	0.37	0.04774
Blue	104	GO:0000719	photoreactive repair	5	2	0.37	0.04774
Blue	105	GO:0010601	positive regulation of auxin biosyntheti...	5	2	0.37	0.04774
Brown	1	GO:0009773	photosynthetic electron transport in pho...	19	10	1	9.1e-09
Brown	2	GO:0010258	NADH dehydrogenase complex (plastoquinon...	5	4	0.26	3.6e-05
Brown	3	GO:0055114	oxidation-reduction process	1728	139	90.81	5.7e-05
Brown	4	GO:0009228	thiamine biosynthetic process	7	5	0.37	0.00010
Brown	5	GO:0009450	gamma-aminobutyric acid catabolic proces...	3	3	0.16	0.00014
Brown	6	GO:0006540	glutamate decarboxylation to succinate	3	3	0.16	0.00014
Brown	7	GO:0008152	metabolic process	11620	675	610.64	0.00033
Brown	8	GO:0009723	response to ethylene	309	28	16.24	0.00038
Brown	9	GO:0048564	photosystem I assembly	9	4	0.47	0.00077
Brown	10	GO:0000160	phosphorelay signal transduction system	149	13	7.83	0.00177
Brown	11	GO:0051188	cofactor biosynthetic process	361	36	18.97	0.00178
Brown	12	GO:2000469	negative regulation of peroxidase activi...	2	2	0.11	0.00276
Brown	13	GO:0009443	pyridoxal 5'-phosphate salvage	2	2	0.11	0.00276
Brown	14	GO:0090400	stress-induced premature senescence	2	2	0.11	0.00276
Brown	15	GO:0007065	male meiosis sister chromatid cohesion	2	2	0.11	0.00276
Brown	16	GO:0007066	female meiosis sister chromatid cohesion	2	2	0.11	0.00276
Brown	17	GO:1904250	positive regulation of age-related resis...	2	2	0.11	0.00276
Brown	18	GO:0052837	thiazole biosynthetic process	2	2	0.11	0.00276
Brown	19	GO:0010028	xanthophyll cycle	2	2	0.11	0.00276
Brown	20	GO:0019484	beta-alanine catabolic process	2	2	0.11	0.00276
Brown	21	GO:0090697	post-embryonic plant organ morphogenesis	284	15	14.92	0.00277
Brown	22	GO:0009788	negative regulation of abscisic acid-act...	72	10	3.78	0.00424
Brown	23	GO:0019762	glucosinolate catabolic process	28	4	1.47	0.00664
Brown	24	GO:0031539	positive regulation of anthocyanin metab...	50	5	2.63	0.00664
Brown	25	GO:0009409	response to cold	710	50	37.31	0.00679
Brown	26	GO:0009767	photosynthetic electron transport chain	98	19	5.15	0.00695
Brown	27	GO:0006370	7-methylguanosine mRNA capping	3	2	0.16	0.00799
Brown	28	GO:0071294	cellular response to zinc ion	3	2	0.16	0.00799
Brown	29	GO:0030388	fructose 1,6-bisphosphate metabolic proc...	3	2	0.16	0.00799
Brown	30	GO:0016226	iron-sulfur cluster assembly	27	6	1.42	0.00871
Brown	31	GO:0010190	cytochrome b6f complex assembly	9	3	0.47	0.00957
Brown	32	GO:0009658	chloroplast organization	197	19	10.35	0.00962
Brown	33	GO:0045814	negative regulation of gene expression, ...	105	4	5.52	0.00969
Brown	34	GO:0016311	dephosphorylation	182	19	9.56	0.01185
Brown	35	GO:0009644	response to high light intensity	168	16	8.83	0.01268
Brown	36	GO:0010236	plastoquinone biosynthetic process	18	4	0.95	0.01283
Brown	37	GO:0009651	response to salt stress	1028	71	54.02	0.01300
Brown	38	GO:0009751	response to salicylic acid	302	25	15.87	0.01300
Brown	39	GO:0019288	isopentenyl diphosphate biosynthetic pro...	10	3	0.53	0.01314
Brown	40	GO:1901601	strigolactone biosynthetic process	10	3	0.53	0.01314
Brown	41	GO:0005978	glycogen biosynthetic process	10	3	0.53	0.01314
Brown	42	GO:0031146	SCF-dependent proteasomal ubiquitin-depe...	10	3	0.53	0.01314
Brown	43	GO:0005985	sucrose metabolic process	37	6	1.94	0.01417
Brown	44	GO:0030091	protein repair	17	5	0.89	0.01534
Brown	45	GO:0051571	positive regulation of histone H3-K4 met...	4	2	0.21	0.01542
Brown	46	GO:0000122	negative regulation of transcription by ...	4	2	0.21	0.01542
Brown	47	GO:0044206	UMP salvage	4	2	0.21	0.01542
Brown	48	GO:0097428	protein maturation by iron-sulfur cluste...	4	2	0.21	0.01542
Brown	49	GO:0006465	signal peptide processing	11	3	0.58	0.01737
Brown	50	GO:0016117	carotenoid biosynthetic process	39	7	2.05	0.01877
Brown	51	GO:0009641	shade avoidance	41	7	2.15	0.02144
Brown	52	GO:0042752	regulation of circadian rhythm	77	11	4.05	0.02189
Brown	53	GO:0051026	chiasma assembly	21	4	1.1	0.02216
Brown	54	GO:0000304	response to singlet oxygen	21	4	1.1	0.02216
Brown	55	GO:0051091	positive regulation of DNA-binding trans...	5	2	0.26	0.02480
Brown	56	GO:0043617	cellular response to sucrose starvation	5	2	0.26	0.02480
Brown	57	GO:0051410	detoxification of nitrogen compound	5	2	0.26	0.02480
Brown	58	GO:0016487	farnesol metabolic process	5	2	0.26	0.02480
Brown	59	GO:0019432	triglyceride biosynthetic process	22	4	1.16	0.02599
Brown	60	GO:0010434	bract formation	13	3	0.68	0.02785
Brown	61	GO:0010206	photosystem II repair	13	3	0.68	0.02785
Brown	62	GO:0055085	transmembrane transport	929	68	48.82	0.02848
Brown	63	GO:0006470	protein dephosphorylation	129	13	6.78	0.02977
Brown	64	GO:0006635	fatty acid beta-oxidation	34	5	1.79	0.03109
Brown	65	GO:0009414	response to water deprivation	662	43	34.79	0.03115
Brown	66	GO:0010027	thylakoid membrane organization	59	7	3.1	0.03427
Brown	67	GO:0090351	seedling development	279	15	14.66	0.03429
Brown	68	GO:0009607	response to biotic stimulus	1611	82	84.66	0.03464
Brown	69	GO:0010304	PSII associated light-harvesting complex...	6	2	0.32	0.03592
Brown	70	GO:0000914	phragmoplast assembly	6	2	0.32	0.03592
Brown	71	GO:0009865	pollen tube adhesion	6	2	0.32	0.03592
Brown	72	GO:0042549	photosystem II stabilization	6	2	0.32	0.03592
Brown	73	GO:0080151	positive regulation of salicylic acid me...	6	2	0.32	0.03592
Brown	74	GO:1902000	homogentisate catabolic process	6	2	0.32	0.03592
Brown	75	GO:0010200	response to chitin	216	18	11.35	0.03608
Brown	76	GO:0007623	circadian rhythm	188	23	9.88	0.03724
Brown	77	GO:0001666	response to hypoxia	133	11	6.99	0.03725
Brown	78	GO:0009970	cellular response to sulfate starvation	25	4	1.31	0.03973
Brown	79	GO:0009862	systemic acquired resistance, salicylic ...	25	4	1.31	0.03973
Brown	80	GO:0010223	secondary shoot formation	45	5	2.36	0.03973
Brown	81	GO:0055072	iron ion homeostasis	40	5	2.1	0.04091
Brown	82	GO:0042753	positive regulation of circadian rhythm	15	3	0.79	0.04099
Brown	83	GO:0006744	ubiquinone biosynthetic process	15	3	0.79	0.04099
Brown	84	GO:0009646	response to absence of light	69	6	3.63	0.04299
Brown	85	GO:0009787	regulation of abscisic acid-activated si...	166	19	8.72	0.04382
Brown	86	GO:0009617	response to bacterium	743	48	39.05	0.04426
Brown	87	GO:0010021	amylopectin biosynthetic process	26	4	1.37	0.04506
Brown	88	GO:0071365	cellular response to auxin stimulus	206	13	10.83	0.04514
Brown	89	GO:0015979	photosynthesis	274	42	14.4	0.04522
Brown	90	GO:0015994	chlorophyll metabolic process	90	10	4.73	0.04819
Brown	91	GO:0051775	response to redox state	14	4	0.74	0.04840
Brown	92	GO:0006535	cysteine biosynthetic process from serin...	16	3	0.84	0.04854
Brown	93	GO:0044375	regulation of peroxisome size	7	2	0.37	0.04857
Brown	94	GO:0045038	protein import into chloroplast thylakoi...	7	2	0.37	0.04857
Brown	95	GO:0008295	spermidine biosynthetic process	7	2	0.37	0.04857
Brown	96	GO:0019499	cyanide metabolic process	7	2	0.37	0.04857
Cyan	1	GO:0010200	response to chitin	216	16	2.2	6.7e-10
Cyan	2	GO:1900067	regulation of cellular response to alkal...	11	4	0.11	3.2e-06
Cyan	3	GO:0006355	regulation of transcription, DNA-templat...	2060	34	20.97	7.4e-05
Cyan	4	GO:0009772	photosynthetic electron transport in pho...	10	3	0.1	0.00012
Cyan	5	GO:0015986	ATP synthesis coupled proton transport	27	4	0.27	0.00015
Cyan	6	GO:0009867	jasmonic acid mediated signaling pathway	184	8	1.87	0.00060
Cyan	7	GO:1900057	positive regulation of leaf senescence	40	4	0.41	0.00071
Cyan	8	GO:0009611	response to wounding	512	14	5.21	0.00076
Cyan	9	GO:0048527	lateral root development	279	6	2.84	0.00199
Cyan	10	GO:0032504	multicellular organism reproduction	333	9	3.39	0.00338
Cyan	11	GO:0052386	cell wall thickening	74	4	0.75	0.00348
Cyan	12	GO:0071668	plant-type cell wall assembly	33	3	0.34	0.00435
Cyan	13	GO:0048363	mucilage pectin metabolic process	10	2	0.1	0.00439
Cyan	14	GO:0009789	positive regulation of abscisic acid-act...	69	4	0.7	0.00536
Cyan	15	GO:0009769	photosynthesis, light harvesting in phot...	13	2	0.13	0.00746
Cyan	16	GO:0006468	protein phosphorylation	1461	27	14.87	0.00762
Cyan	17	GO:0009697	salicylic acid biosynthetic process	31	3	0.32	0.00857
Cyan	18	GO:0045792	negative regulation of cell size	1	1	0.01	0.01018
Cyan	19	GO:0080164	regulation of nitric oxide metabolic pro...	1	1	0.01	0.01018
Cyan	20	GO:1902457	negative regulation of stomatal opening	1	1	0.01	0.01018
Cyan	21	GO:0016567	protein ubiquitination	274	8	2.79	0.01528
Cyan	22	GO:0009414	response to water deprivation	662	14	6.74	0.01709
Cyan	23	GO:0050829	defense response to Gram-negative bacter...	21	2	0.21	0.01905
Cyan	24	GO:0051016	barbed-end actin filament capping	21	2	0.21	0.01905
Cyan	25	GO:0042742	defense response to bacterium	636	16	6.47	0.01980
Cyan	26	GO:0042218	1-aminocyclopropane-1-carboxylate biosyn...	2	1	0.02	0.02026
Cyan	27	GO:0072660	maintenance of protein location in plasm...	2	1	0.02	0.02026
Cyan	28	GO:0006176	dATP biosynthetic process from ADP	2	1	0.02	0.02026
Cyan	29	GO:0051245	negative regulation of cellular defense ...	2	1	0.02	0.02026
Cyan	30	GO:0009852	auxin catabolic process	2	1	0.02	0.02026
Cyan	31	GO:0009863	salicylic acid mediated signaling pathwa...	103	4	1.05	0.02103
Cyan	32	GO:0006979	response to oxidative stress	803	15	8.17	0.02192
Cyan	33	GO:0009932	cell tip growth	221	5	2.25	0.02209
Cyan	34	GO:0009554	megasporogenesis	24	2	0.24	0.02455
Cyan	35	GO:0048317	seed morphogenesis	24	2	0.24	0.02455
Cyan	36	GO:0009612	response to mechanical stimulus	24	2	0.24	0.02455
Cyan	37	GO:0050832	defense response to fungus	562	13	5.72	0.02472
Cyan	38	GO:0048354	mucilage biosynthetic process involved i...	64	3	0.65	0.02745
Cyan	39	GO:0010091	trichome branching	66	3	0.67	0.02971
Cyan	40	GO:0010025	wax biosynthetic process	66	3	0.67	0.02971
Cyan	41	GO:0000187	activation of MAPK activity	3	1	0.03	0.03023
Cyan	42	GO:0010417	glucuronoxylan biosynthetic process	30	2	0.31	0.03719
Cyan	43	GO:0009908	flower development	809	9	8.23	0.03908
Cyan	44	GO:0010337	regulation of salicylic acid metabolic p...	48	3	0.49	0.03913
Cyan	45	GO:0010421	hydrogen peroxide-mediated programmed ce...	4	1	0.04	0.04010
Cyan	46	GO:0016540	protein autoprocessing	4	1	0.04	0.04010
Cyan	47	GO:0006970	response to osmotic stress	1144	15	11.64	0.04165
Cyan	48	GO:1900056	negative regulation of leaf senescence	32	2	0.33	0.04185
Cyan	49	GO:0080167	response to karrikin	383	8	3.9	0.04245
Cyan	50	GO:1900150	regulation of defense response to fungus	77	3	0.78	0.04384
Cyan	51	GO:0048765	root hair cell differentiation	210	4	2.14	0.04407
Cyan	52	GO:0010029	regulation of seed germination	131	4	1.33	0.04492
Cyan	53	GO:0001944	vasculature development	34	2	0.35	0.04672
Cyan	54	GO:0009961	response to 1-aminocyclopropane-1-carbox...	5	1	0.05	0.04988
Cyan	55	GO:0042759	long-chain fatty acid biosynthetic proce...	5	1	0.05	0.04988
Cyan	56	GO:0000289	nuclear-transcribed mRNA poly(A) tail sh...	5	1	0.05	0.04988
Cyan	57	GO:0051091	positive regulation of DNA-binding trans...	5	1	0.05	0.04988
Darkgreen	1	GO:0031935	regulation of chromatin silencing	35	6	0.12	5.3e-06
Darkgreen	2	GO:0051570	regulation of histone H3-K9 methylation	28	3	0.1	0.00011
Darkgreen	3	GO:0048576	positive regulation of short-day photope...	9	2	0.03	0.00041
Darkgreen	4	GO:0000712	resolution of meiotic recombination inte...	10	2	0.03	0.00051
Darkgreen	5	GO:0006075	(1->3)-beta-D-glucan biosynthetic proces...	15	2	0.05	0.00118
Darkgreen	6	GO:0030307	positive regulation of cell growth	16	2	0.05	0.00135
Darkgreen	7	GO:0048283	indeterminate inflorescence morphogenesi...	1	1	0	0.00343
Darkgreen	8	GO:0097264	self proteolysis	1	1	0	0.00343
Darkgreen	9	GO:0002100	tRNA wobble adenosine to inosine editing	1	1	0	0.00343
Darkgreen	10	GO:0033234	negative regulation of protein sumoylati...	1	1	0	0.00343
Darkgreen	11	GO:1902661	positive regulation of glucose mediated ...	1	1	0	0.00343
Darkgreen	12	GO:1901355	response to rapamycin	1	1	0	0.00343
Darkgreen	13	GO:1990064	ground tissue pattern formation	1	1	0	0.00343
Darkgreen	14	GO:0090392	sepal giant cell differentiation	1	1	0	0.00343
Darkgreen	15	GO:2000234	positive regulation of rRNA processing	1	1	0	0.00343
Darkgreen	16	GO:1990428	miRNA transport	2	1	0.01	0.00686
Darkgreen	17	GO:0035278	miRNA mediated inhibition of translation	2	1	0.01	0.00686
Darkgreen	18	GO:0050687	negative regulation of defense response ...	2	1	0.01	0.00686
Darkgreen	19	GO:0005985	sucrose metabolic process	37	2	0.13	0.00714
Darkgreen	20	GO:0006334	nucleosome assembly	41	3	0.14	0.00727
Darkgreen	21	GO:0016573	histone acetylation	42	2	0.14	0.00913
Darkgreen	22	GO:0044260	cellular macromolecule metabolic process	6533	42	22.43	0.00926
Darkgreen	23	GO:0040019	positive regulation of embryonic develop...	3	1	0.01	0.01027
Darkgreen	24	GO:0006344	maintenance of chromatin silencing	3	1	0.01	0.01027
Darkgreen	25	GO:0006336	DNA replication-independent nucleosome a...	3	1	0.01	0.01027
Darkgreen	26	GO:0090213	regulation of radial pattern formation	3	1	0.01	0.01027
Darkgreen	27	GO:0016584	nucleosome positioning	3	1	0.01	0.01027
Darkgreen	28	GO:0016579	protein deubiquitination	48	2	0.16	0.01181
Darkgreen	29	GO:2000011	regulation of adaxial/abaxial pattern fo...	4	1	0.01	0.01367
Darkgreen	30	GO:0010929	positive regulation of auxin mediated si...	4	1	0.01	0.01367
Darkgreen	31	GO:1900036	positive regulation of cellular response...	4	1	0.01	0.01367
Darkgreen	32	GO:0055047	generative cell mitosis	4	1	0.01	0.01367
Darkgreen	33	GO:0006397	mRNA processing	187	5	0.64	0.01548
Darkgreen	34	GO:0009793	embryo development ending in seed dorman...	651	7	2.24	0.01657
Darkgreen	35	GO:0040014	regulation of multicellular organism gro...	5	1	0.02	0.01705
Darkgreen	36	GO:1904278	positive regulation of wax biosynthetic ...	5	1	0.02	0.01705
Darkgreen	37	GO:0035864	response to potassium ion	5	1	0.02	0.01705
Darkgreen	38	GO:0032877	positive regulation of DNA endoreduplica...	5	1	0.02	0.01705
Darkgreen	39	GO:0009303	rRNA transcription	5	1	0.02	0.01705
Darkgreen	40	GO:0006260	DNA replication	163	4	0.56	0.02039
Darkgreen	41	GO:0010507	negative regulation of autophagy	6	1	0.02	0.02043
Darkgreen	42	GO:0031936	negative regulation of chromatin silenci...	7	1	0.02	0.02380
Darkgreen	43	GO:0000184	nuclear-transcribed mRNA catabolic proce...	7	1	0.02	0.02380
Darkgreen	44	GO:0010964	regulation of chromatin silencing by sma...	7	1	0.02	0.02380
Darkgreen	45	GO:0007064	mitotic sister chromatid cohesion	7	1	0.02	0.02380
Darkgreen	46	GO:0032784	regulation of DNA-templated transcriptio...	7	1	0.02	0.02380
Darkgreen	47	GO:0006368	transcription elongation from RNA polyme...	8	1	0.03	0.02715
Darkgreen	48	GO:0009911	positive regulation of flower developmen...	77	2	0.26	0.02875
Darkgreen	49	GO:0016973	poly(A)+ mRNA export from nucleus	9	1	0.03	0.03049
Darkgreen	50	GO:1900363	regulation of mRNA polyadenylation	9	1	0.03	0.03049
Darkgreen	51	GO:0006723	cuticle hydrocarbon biosynthetic process	9	1	0.03	0.03049
Darkgreen	52	GO:0045324	late endosome to vacuole transport	9	1	0.03	0.03049
Darkgreen	53	GO:0031937	positive regulation of chromatin silenci...	10	1	0.03	0.03382
Darkgreen	54	GO:0048578	positive regulation of long-day photoper...	10	1	0.03	0.03382
Darkgreen	55	GO:0070829	heterochromatin maintenance	10	1	0.03	0.03382
Darkgreen	56	GO:0051607	defense response to virus	96	3	0.33	0.03412
Darkgreen	57	GO:1900459	positive regulation of brassinosteroid m...	11	1	0.04	0.03714
Darkgreen	58	GO:0080178	5-carbamoylmethyl uridine residue modifi...	11	1	0.04	0.03714
Darkgreen	59	GO:0016925	protein sumoylation	13	2	0.04	0.03974
Darkgreen	60	GO:0031538	negative regulation of anthocyanin metab...	12	1	0.04	0.04045
Darkgreen	61	GO:0080111	DNA demethylation	12	1	0.04	0.04045
Darkgreen	62	GO:0071359	cellular response to dsRNA	93	2	0.32	0.04061
Darkgreen	63	GO:0009910	negative regulation of flower developmen...	96	2	0.33	0.04300
Darkgreen	64	GO:0090436	leaf pavement cell development	13	1	0.04	0.04375
Darkgreen	65	GO:0000380	alternative mRNA splicing, via spliceoso...	13	1	0.04	0.04375
Darkgreen	66	GO:0046741	transport of virus in host, tissue to ti...	13	1	0.04	0.04375
Darkgreen	67	GO:0048510	regulation of timing of transition from ...	97	2	0.33	0.04381
Darkgreen	68	GO:0010116	positive regulation of abscisic acid bio...	14	1	0.05	0.04703
Darkgreen	69	GO:0015914	phospholipid transport	14	1	0.05	0.04703
Darkolivegreen	1	GO:0009768	photosynthesis, light harvesting in phot...	9	6	0.01	7.4e-16
Darkolivegreen	2	GO:0009645	response to low light intensity stimulus	20	5	0.03	1.0e-10
Darkolivegreen	3	GO:0015979	photosynthesis	274	20	0.44	5.0e-09
Darkolivegreen	4	GO:0009644	response to high light intensity	168	6	0.27	2.1e-07
Darkolivegreen	5	GO:0009769	photosynthesis, light harvesting in phot...	13	3	0.02	1.0e-06
Darkolivegreen	6	GO:0009765	photosynthesis, light harvesting	41	11	0.07	1.3e-06
Darkolivegreen	7	GO:0010218	response to far red light	102	4	0.16	1.9e-05
Darkolivegreen	8	GO:0009637	response to blue light	121	4	0.19	3.8e-05
Darkolivegreen	9	GO:0010114	response to red light	127	4	0.2	4.6e-05
Darkolivegreen	10	GO:0010196	nonphotochemical quenching	11	2	0.02	0.00013
Darkolivegreen	11	GO:0009735	response to cytokinin	521	6	0.83	0.00014
Darkolivegreen	12	GO:0009773	photosynthetic electron transport in pho...	19	2	0.03	0.00041
Darkolivegreen	13	GO:0009409	response to cold	710	6	1.13	0.00073
Darkolivegreen	14	GO:0010270	photosystem II oxygen evolving complex a...	4	1	0.01	0.00636
Darkolivegreen	15	GO:0006696	ergosterol biosynthetic process	4	1	0.01	0.00636
Darkolivegreen	16	GO:1903428	positive regulation of reactive oxygen s...	7	1	0.01	0.01111
Darkolivegreen	17	GO:0019684	photosynthesis, light reaction	168	15	0.27	0.01329
Darkolivegreen	18	GO:0009772	photosynthetic electron transport in pho...	10	1	0.02	0.01583
Darkolivegreen	19	GO:0055070	copper ion homeostasis	12	1	0.02	0.01897
Darkolivegreen	20	GO:0006783	heme biosynthetic process	14	1	0.02	0.02210
Darkolivegreen	21	GO:0030104	water homeostasis	15	1	0.02	0.02366
Darkolivegreen	22	GO:0010207	photosystem II assembly	25	2	0.04	0.03173
Darkolivegreen	23	GO:0009635	response to herbicide	21	1	0.03	0.03297
Darkolivegreen	24	GO:0046688	response to copper ion	22	1	0.04	0.03452
Darkolivegreen	25	GO:0009269	response to desiccation	23	1	0.04	0.03606
Darkolivegreen	26	GO:0015986	ATP synthesis coupled proton transport	27	1	0.04	0.04220
Darkolivegreen	27	GO:0090333	regulation of stomatal closure	32	1	0.05	0.04982
Darkolivegreen	28	GO:0000413	protein peptidyl-prolyl isomerization	35	1	0.06	0.05437
Darkolivegreen	29	GO:0016117	carotenoid biosynthetic process	39	1	0.06	0.06040
Darkolivegreen	30	GO:0015995	chlorophyll biosynthetic process	62	1	0.1	0.09436
Darkolivegreen	31	GO:0009767	photosynthetic electron transport chain	98	3	0.16	0.09831
Darkolivegreen	32	GO:0010119	regulation of stomatal movement	129	2	0.21	0.13890
Darkolivegreen	33	GO:0017148	negative regulation of translation	101	1	0.16	0.14926
Darkolivegreen	34	GO:0008152	metabolic process	11620	25	18.53	0.15006
Darkolivegreen	35	GO:0006457	protein folding	174	1	0.28	0.24355
Darkolivegreen	36	GO:0007623	circadian rhythm	188	1	0.3	0.26044
Darkolivegreen	37	GO:0042742	defense response to bacterium	636	2	1.01	0.26943
Darkolivegreen	38	GO:0009416	response to light stimulus	1091	11	1.74	0.27740
Darkolivegreen	39	GO:0009411	response to UV	235	1	0.37	0.31455
Darkolivegreen	40	GO:0071215	cellular response to abscisic acid stimu...	331	1	0.53	0.41349
Darkolivegreen	41	GO:0080167	response to karrikin	383	1	0.61	0.46119
Darkturquoise	1	GO:0015798	myo-inositol transport	2	1	0	0.0028
Darkturquoise	2	GO:0009662	etioplast organization	5	1	0.01	0.0070
Darkturquoise	3	GO:0031116	positive regulation of microtubule polym...	8	1	0.01	0.0112
Darkturquoise	4	GO:0080149	sucrose induced translational repression	8	1	0.01	0.0112
Darkturquoise	5	GO:0048576	positive regulation of short-day photope...	9	1	0.01	0.0126
Darkturquoise	6	GO:0048578	positive regulation of long-day photoper...	10	1	0.01	0.0140
Darkturquoise	7	GO:0001676	long-chain fatty acid metabolic process	10	1	0.01	0.0140
Darkturquoise	8	GO:0030497	fatty acid elongation	11	1	0.02	0.0154
Darkturquoise	9	GO:0010031	circumnutation	12	1	0.02	0.0168
Darkturquoise	10	GO:0007020	microtubule nucleation	16	1	0.02	0.0223
Darkturquoise	11	GO:0009585	red, far-red light phototransduction	21	1	0.03	0.0292
Darkturquoise	12	GO:0000723	telomere maintenance	25	1	0.04	0.0347
Darkturquoise	13	GO:0016042	lipid catabolic process	102	2	0.14	0.0386
Darkturquoise	14	GO:0010417	glucuronoxylan biosynthetic process	30	1	0.04	0.0415
Darkturquoise	15	GO:0006635	fatty acid beta-oxidation	34	1	0.05	0.0469
Green	1	GO:0055085	transmembrane transport	929	51	22.9	9.1e-06
Green	2	GO:1901672	positive regulation of systemic acquired...	4	3	0.1	5.8e-05
Green	3	GO:0015996	chlorophyll catabolic process	24	7	0.59	0.00021
Green	4	GO:0006513	protein monoubiquitination	6	3	0.15	0.00028
Green	5	GO:0010150	leaf senescence	215	16	5.3	0.00055
Green	6	GO:0009583	detection of light stimulus	23	3	0.57	0.00060
Green	7	GO:0071000	response to magnetism	2	2	0.05	0.00061
Green	8	GO:1902171	regulation of tocopherol cyclase activit...	2	2	0.05	0.00061
Green	9	GO:0050826	response to freezing	62	7	1.53	0.00080
Green	10	GO:0045893	positive regulation of transcription, DN...	366	20	9.02	0.00081
Green	11	GO:0007623	circadian rhythm	188	15	4.63	0.00081
Green	12	GO:0009904	chloroplast accumulation movement	10	3	0.25	0.00157
Green	13	GO:0043266	regulation of potassium ion transport	10	4	0.25	0.00177
Green	14	GO:0033306	phytol metabolic process	3	2	0.07	0.00179
Green	15	GO:1903288	positive regulation of potassium ion imp...	3	2	0.07	0.00179
Green	16	GO:1905011	transmembrane phosphate ion transport fr...	3	2	0.07	0.00179
Green	17	GO:1904143	positive regulation of carotenoid biosyn...	3	2	0.07	0.00179
Green	18	GO:0009646	response to absence of light	69	7	1.7	0.00199
Green	19	GO:0015969	guanosine tetraphosphate metabolic proce...	11	3	0.27	0.00212
Green	20	GO:0016036	cellular response to phosphate starvatio...	185	12	4.56	0.00217
Green	21	GO:0055075	potassium ion homeostasis	26	4	0.64	0.00276
Green	22	GO:0009862	systemic acquired resistance, salicylic ...	25	4	0.62	0.00305
Green	23	GO:0010118	stomatal movement	208	11	5.13	0.00349
Green	24	GO:1901529	positive regulation of anion channel act...	4	2	0.1	0.00352
Green	25	GO:0010343	singlet oxygen-mediated programmed cell ...	4	2	0.1	0.00352
Green	26	GO:0036092	phosphatidylinositol-3-phosphate biosynt...	4	2	0.1	0.00352
Green	27	GO:0009723	response to ethylene	309	19	7.62	0.00396
Green	28	GO:0010044	response to aluminum ion	19	5	0.47	0.00436
Green	29	GO:0016558	protein import into peroxisome matrix	14	3	0.35	0.00442
Green	30	GO:0006470	protein dephosphorylation	129	9	3.18	0.00468
Green	31	GO:0071369	cellular response to ethylene stimulus	130	8	3.2	0.00478
Green	32	GO:0010205	photoinhibition	46	5	1.13	0.00531
Green	33	GO:0010310	regulation of hydrogen peroxide metaboli...	22	4	0.54	0.00539
Green	34	GO:0009410	response to xenobiotic stimulus	15	3	0.37	0.00543
Green	35	GO:0009903	chloroplast avoidance movement	15	3	0.37	0.00543
Green	36	GO:0071275	cellular response to aluminum ion	5	2	0.12	0.00577
Green	37	GO:0046506	sulfolipid biosynthetic process	5	2	0.12	0.00577
Green	38	GO:0010239	chloroplast mRNA processing	5	2	0.12	0.00577
Green	39	GO:0010617	circadian regulation of calcium ion osci...	6	2	0.15	0.00851
Green	40	GO:0010304	PSII associated light-harvesting complex...	6	2	0.15	0.00851
Green	41	GO:0006635	fatty acid beta-oxidation	34	4	0.84	0.00941
Green	42	GO:0046777	protein autophosphorylation	148	9	3.65	0.01117
Green	43	GO:0042548	regulation of photosynthesis, light reac...	57	8	1.41	0.01146
Green	44	GO:0010271	regulation of chlorophyll catabolic proc...	11	3	0.27	0.01168
Green	45	GO:0006071	glycerol metabolic process	7	2	0.17	0.01173
Green	46	GO:0010222	stem vascular tissue pattern formation	7	2	0.17	0.01173
Green	47	GO:0010588	cotyledon vascular tissue pattern format...	57	5	1.41	0.01301
Green	48	GO:1901332	negative regulation of lateral root deve...	38	4	0.94	0.01386
Green	49	GO:0009638	phototropism	21	3	0.52	0.01422
Green	50	GO:0009745	sucrose mediated signaling	39	4	0.96	0.01515
Green	51	GO:0009902	chloroplast relocation	23	5	0.57	0.01519
Green	52	GO:1902448	positive regulation of shade avoidance	8	2	0.2	0.01538
Green	53	GO:0072387	flavin adenine dinucleotide metabolic pr...	8	2	0.2	0.01538
Green	54	GO:0019432	triglyceride biosynthetic process	22	3	0.54	0.01617
Green	55	GO:0010380	regulation of chlorophyll biosynthetic p...	25	4	0.62	0.01815
Green	56	GO:0010190	cytochrome b6f complex assembly	9	2	0.22	0.01946
Green	57	GO:0045604	regulation of epidermal cell differentia...	9	2	0.22	0.01946
Green	58	GO:1901141	regulation of lignin biosynthetic proces...	9	2	0.22	0.01946
Green	59	GO:0005986	sucrose biosynthetic process	9	2	0.22	0.01946
Green	60	GO:0009395	phospholipid catabolic process	9	2	0.22	0.01946
Green	61	GO:0031542	positive regulation of anthocyanin biosy...	42	4	1.04	0.01947
Green	62	GO:0071215	cellular response to abscisic acid stimu...	331	13	8.16	0.02035
Green	63	GO:0070178	D-serine metabolic process	10	2	0.25	0.02393
Green	64	GO:0010047	fruit dehiscence	10	2	0.25	0.02393
Green	65	GO:0015919	peroxisomal membrane transport	15	4	0.37	0.02449
Green	66	GO:0030002	cellular anion homeostasis	20	2	0.49	0.02462
Green	67	GO:0070481	nuclear-transcribed mRNA catabolic proce...	1	1	0.02	0.02465
Green	68	GO:0000488	maturation of LSU-rRNA from tetracistron...	1	1	0.02	0.02465
Green	69	GO:0000489	maturation of SSU-rRNA from tetracistron...	1	1	0.02	0.02465
Green	70	GO:1904369	positive regulation of sclerenchyma cell...	1	1	0.02	0.02465
Green	71	GO:2000035	regulation of stem cell division	1	1	0.02	0.02465
Green	72	GO:0070966	nuclear-transcribed mRNA catabolic proce...	1	1	0.02	0.02465
Green	73	GO:0090410	malonate catabolic process	1	1	0.02	0.02465
Green	74	GO:0080177	plastoglobule organization	1	1	0.02	0.02465
Green	75	GO:0072718	response to cisplatin	1	1	0.02	0.02465
Green	76	GO:0032324	molybdopterin cofactor biosynthetic proc...	1	1	0.02	0.02465
Green	77	GO:0071158	positive regulation of cell cycle arrest	1	1	0.02	0.02465
Green	78	GO:0070482	response to oxygen levels	146	3	3.6	0.02475
Green	79	GO:0006352	DNA-templated transcription, initiation	46	4	1.13	0.02631
Green	80	GO:0010227	floral organ abscission	45	4	1.11	0.03076
Green	81	GO:0009737	response to abscisic acid	986	37	24.31	0.03080
Green	82	GO:0009643	photosynthetic acclimation	12	2	0.3	0.03398
Green	83	GO:0010244	response to low fluence blue light stimu...	12	2	0.3	0.03398
Green	84	GO:0071281	cellular response to iron ion	50	4	1.23	0.03441
Green	85	GO:0032922	circadian regulation of gene expression	13	2	0.32	0.03951
Green	86	GO:0019375	galactolipid biosynthetic process	13	2	0.32	0.03951
Green	87	GO:0001736	establishment of planar polarity	13	2	0.32	0.03951
Green	88	GO:1902347	response to strigolactone	13	2	0.32	0.03951
Green	89	GO:0010555	response to mannitol	13	2	0.32	0.03951
Green	90	GO:0006468	protein phosphorylation	1461	51	36.01	0.04080
Green	91	GO:0019430	removal of superoxide radicals	53	4	1.31	0.04134
Green	92	GO:0043562	cellular response to nitrogen levels	44	4	1.08	0.04510
Green	93	GO:0010497	plasmodesmata-mediated intercellular tra...	14	2	0.35	0.04536
Green	94	GO:0015770	sucrose transport	14	2	0.35	0.04536
Green	95	GO:0009767	photosynthetic electron transport chain	98	10	2.42	0.04547
Green	96	GO:0010362	negative regulation of anion channel act...	2	1	0.05	0.04869
Green	97	GO:0015746	citrate transport	2	1	0.05	0.04869
Green	98	GO:0015843	methylammonium transport	2	1	0.05	0.04869
Green	99	GO:0019605	butyrate metabolic process	2	1	0.05	0.04869
Green	100	GO:1990280	RNA localization to chromatin	2	1	0.05	0.04869
Green	101	GO:0043388	positive regulation of DNA binding	2	1	0.05	0.04869
Green	102	GO:0051418	microtubule nucleation by microtubule or...	2	1	0.05	0.04869
Green	103	GO:0019447	D-cysteine catabolic process	2	1	0.05	0.04869
Green	104	GO:0048457	floral whorl morphogenesis	2	1	0.05	0.04869
Green	105	GO:0031426	polycistronic mRNA processing	2	1	0.05	0.04869
Green	106	GO:0080183	response to photooxidative stress	2	1	0.05	0.04869
Green	107	GO:1902326	positive regulation of chlorophyll biosy...	2	1	0.05	0.04869
Green	108	GO:0043132	NAD transport	2	1	0.05	0.04869
Green	109	GO:1904281	positive regulation of transcription by ...	2	1	0.05	0.04869
Green	110	GO:1902466	positive regulation of histone H3-K27 tr...	2	1	0.05	0.04869
Green	111	GO:0009722	detection of cytokinin stimulus	2	1	0.05	0.04869
Green	112	GO:0071345	cellular response to cytokine stimulus	2	1	0.05	0.04869
Green	113	GO:0036297	interstrand cross-link repair	2	1	0.05	0.04869
Green	114	GO:0097250	mitochondrial respiratory chain supercom...	2	1	0.05	0.04869
Green	115	GO:0018283	iron incorporation into metallo-sulfur c...	2	1	0.05	0.04869
Green	116	GO:0034080	CENP-A containing nucleosome assembly	2	1	0.05	0.04869
Green	117	GO:0034757	negative regulation of iron ion transpor...	2	1	0.05	0.04869
Green	118	GO:0080006	internode patterning	2	1	0.05	0.04869
Green	119	GO:0015916	fatty-acyl-CoA transport	2	1	0.05	0.04869
Green	120	GO:0051562	negative regulation of mitochondrial cal...	2	1	0.05	0.04869
Green	121	GO:0009624	response to nematode	163	8	4.02	0.04909
Greenyellow	1	GO:0006412	translation	638	174	11.66	< 1e-30
Greenyellow	2	GO:0042256	mature ribosome assembly	78	40	1.43	< 1e-30
Greenyellow	3	GO:0006414	translational elongation	34	11	0.62	8.9e-12
Greenyellow	4	GO:0042254	ribosome biogenesis	206	51	3.76	6.1e-08
Greenyellow	5	GO:0000387	spliceosomal snRNP assembly	14	6	0.26	9.4e-08
Greenyellow	6	GO:0044260	cellular macromolecule metabolic process	6533	220	119.38	1.3e-07
Greenyellow	7	GO:0009735	response to cytokinin	521	23	9.52	4.7e-05
Greenyellow	8	GO:0009052	pentose-phosphate shunt, non-oxidative b...	6	3	0.11	0.00012
Greenyellow	9	GO:0060267	positive regulation of respiratory burst	2	2	0.04	0.00033
Greenyellow	10	GO:0006413	translational initiation	38	6	0.69	0.00035
Greenyellow	11	GO:0006168	adenine salvage	4	2	0.07	0.00195
Greenyellow	12	GO:0045116	protein neddylation	15	3	0.27	0.00234
Greenyellow	13	GO:0046686	response to cadmium ion	649	21	11.86	0.00832
Greenyellow	14	GO:0071493	cellular response to UV-B	8	2	0.15	0.00866
Greenyellow	15	GO:0006417	regulation of translation	133	6	2.43	0.01344
Greenyellow	16	GO:0000105	histidine biosynthetic process	11	2	0.2	0.01642
Greenyellow	17	GO:0015967	diadenosine tetraphosphate catabolic pro...	1	1	0.02	0.01827
Greenyellow	18	GO:0044209	AMP salvage	1	1	0.02	0.01827
Greenyellow	19	GO:0048467	gynoecium development	147	4	2.69	0.02403
Greenyellow	20	GO:0048367	shoot system development	1297	19	23.7	0.03391
Greenyellow	21	GO:0006592	ornithine biosynthetic process	2	1	0.04	0.03621
Greenyellow	22	GO:1902001	fatty acid transmembrane transport	2	1	0.04	0.03621
Greenyellow	23	GO:0090506	axillary shoot meristem initiation	2	1	0.04	0.03621
Greenyellow	24	GO:0032502	developmental process	4130	47	75.47	0.04250
Greenyellow	25	GO:0009693	ethylene biosynthetic process	44	3	0.8	0.04617
Grey	1	GO:0010207	photosystem II assembly	25	2	0.02	0.00017
Grey	2	GO:0006176	dATP biosynthetic process from ADP	2	1	0	0.00159
Grey	3	GO:0006120	mitochondrial electron transport, NADH t...	2	1	0	0.00159
Grey	4	GO:0009767	photosynthetic electron transport chain	98	3	0.08	0.00184
Grey	5	GO:0032509	endosome transport via multivesicular bo...	5	1	0	0.00398
Grey	6	GO:0009584	detection of visible light	5	1	0	0.00398
Grey	7	GO:0018298	protein-chromophore linkage	5	1	0	0.00398
Grey	8	GO:0042773	ATP synthesis coupled electron transport	20	2	0.02	0.00441
Grey	9	GO:0017006	protein-tetrapyrrole linkage	8	1	0.01	0.00636
Grey	10	GO:0009772	photosynthetic electron transport in pho...	10	1	0.01	0.00795
Grey	11	GO:0006412	translation	638	3	0.51	0.01271
Grey	12	GO:0009585	red, far-red light phototransduction	21	1	0.02	0.01662
Grey	13	GO:0000578	embryonic axis specification	21	1	0.02	0.01662
Grey	14	GO:0015986	ATP synthesis coupled proton transport	27	1	0.02	0.02132
Grey60	1	GO:0006397	mRNA processing	187	7	0.52	2.1e-06
Grey60	2	GO:0044260	cellular macromolecule metabolic process	6533	33	18.03	5.8e-06
Grey60	3	GO:0006289	nucleotide-excision repair	25	3	0.07	4.3e-05
Grey60	4	GO:0051103	DNA ligation involved in DNA repair	4	2	0.01	4.5e-05
Grey60	5	GO:0015074	DNA integration	7	2	0.02	0.00015
Grey60	6	GO:0006303	double-strand break repair via nonhomolo...	11	2	0.03	0.00040
Grey60	7	GO:0010199	organ boundary specification between lat...	13	2	0.04	0.00057
Grey60	8	GO:0010228	vegetative to reproductive phase transit...	326	5	0.9	0.00196
Grey60	9	GO:0071897	DNA biosynthetic process	26	2	0.07	0.00232
Grey60	10	GO:0045037	protein import into chloroplast stroma	26	2	0.07	0.00232
Grey60	11	GO:2000685	positive regulation of cellular response...	1	1	0	0.00276
Grey60	12	GO:1904975	response to bleomycin	1	1	0	0.00276
Grey60	13	GO:0009314	response to radiation	1126	4	3.11	0.00277
Grey60	14	GO:0010213	non-photoreactive DNA repair	2	1	0.01	0.00551
Grey60	15	GO:0018315	molybdenum incorporation into molybdenum...	2	1	0.01	0.00551
Grey60	16	GO:0071035	nuclear polyadenylation-dependent rRNA c...	2	1	0.01	0.00551
Grey60	17	GO:0006351	transcription, DNA-templated	2207	11	6.09	0.00566
Grey60	18	GO:0010197	polar nucleus fusion	47	2	0.13	0.00744
Grey60	19	GO:1903798	regulation of production of miRNAs invol...	3	1	0.01	0.00826
Grey60	20	GO:0032264	IMP salvage	3	1	0.01	0.00826
Grey60	21	GO:0034214	protein hexamerization	3	1	0.01	0.00826
Grey60	22	GO:0000967	rRNA 5'-end processing	3	1	0.01	0.00826
Grey60	23	GO:0006344	maintenance of chromatin silencing	3	1	0.01	0.00826
Grey60	24	GO:1900036	positive regulation of cellular response...	4	1	0.01	0.01099
Grey60	25	GO:0042868	antisense RNA metabolic process	4	1	0.01	0.01099
Grey60	26	GO:0000964	mitochondrial RNA 5'-end processing	4	1	0.01	0.01099
Grey60	27	GO:0060149	negative regulation of posttranscription...	5	1	0.01	0.01372
Grey60	28	GO:1904278	positive regulation of wax biosynthetic ...	5	1	0.01	0.01372
Grey60	29	GO:0043044	ATP-dependent chromatin remodeling	5	1	0.01	0.01372
Grey60	30	GO:0010165	response to X-ray	7	2	0.02	0.01608
Grey60	31	GO:0010587	miRNA catabolic process	6	1	0.02	0.01645
Grey60	32	GO:2000693	positive regulation of seed maturation	7	1	0.02	0.01916
Grey60	33	GO:0007064	mitotic sister chromatid cohesion	7	1	0.02	0.01916
Grey60	34	GO:0006777	Mo-molybdopterin cofactor biosynthetic p...	7	1	0.02	0.01916
Grey60	35	GO:0002240	response to molecule of oomycetes origin	7	1	0.02	0.01916
Grey60	36	GO:0006310	DNA recombination	152	3	0.42	0.02173
Grey60	37	GO:0048439	flower morphogenesis	8	1	0.02	0.02187
Grey60	38	GO:0044743	protein transmembrane import into intrac...	84	2	0.23	0.02249
Grey60	39	GO:0071359	cellular response to dsRNA	93	2	0.26	0.02717
Grey60	40	GO:0006383	transcription by RNA polymerase III	10	1	0.03	0.02726
Grey60	41	GO:0017148	negative regulation of translation	101	2	0.28	0.03164
Grey60	42	GO:0000398	mRNA splicing, via spliceosome	107	2	0.3	0.03516
Grey60	43	GO:0010225	response to UV-C	14	1	0.04	0.03796
Grey60	44	GO:0016441	posttranscriptional gene silencing	127	4	0.35	0.03822
Grey60	45	GO:0080186	developmental vegetative growth	16	1	0.04	0.04327
Grey60	46	GO:2000022	regulation of jasmonic acid mediated sig...	16	1	0.04	0.04327
Grey60	47	GO:0006265	DNA topological change	17	1	0.05	0.04591
Ivory	1	GO:0010043	response to zinc ion	107	1	0.03	0.026
Ivory	2	GO:0010311	lateral root formation	113	1	0.03	0.027
Ivory	3	GO:0010114	response to red light	127	1	0.03	0.031
Ivory	4	GO:0009630	gravitropism	143	1	0.04	0.035
Lightcyan	1	GO:0015809	arginine transport	15	4	0.09	1.7e-06
Lightcyan	2	GO:0006810	transport	2351	45	14.27	3.8e-06
Lightcyan	3	GO:0015804	neutral amino acid transport	21	5	0.13	4.4e-06
Lightcyan	4	GO:0015800	acidic amino acid transport	22	4	0.13	8.6e-06
Lightcyan	5	GO:0048831	regulation of shoot system development	413	7	2.51	1.0e-05
Lightcyan	6	GO:0010315	auxin efflux	15	3	0.09	9.4e-05
Lightcyan	7	GO:0048451	petal formation	16	3	0.1	0.00011
Lightcyan	8	GO:0080162	intracellular auxin transport	4	2	0.02	0.00022
Lightcyan	9	GO:0048768	root hair cell tip growth	23	3	0.14	0.00035
Lightcyan	10	GO:0006542	glutamine biosynthetic process	5	2	0.03	0.00036
Lightcyan	11	GO:0003333	amino acid transmembrane transport	60	4	0.36	0.00048
Lightcyan	12	GO:0048448	stamen morphogenesis	28	3	0.17	0.00064
Lightcyan	13	GO:2000028	regulation of photoperiodism, flowering	89	4	0.54	0.00166
Lightcyan	14	GO:0010254	nectary development	11	2	0.07	0.00194
Lightcyan	15	GO:0009823	cytokinin catabolic process	11	2	0.07	0.00194
Lightcyan	16	GO:0055085	transmembrane transport	929	21	5.64	0.00254
Lightcyan	17	GO:0046741	transport of virus in host, tissue to ti...	13	2	0.08	0.00272
Lightcyan	18	GO:0009624	response to nematode	163	5	0.99	0.00315
Lightcyan	19	GO:0048479	style development	14	2	0.08	0.00317
Lightcyan	20	GO:0016036	cellular response to phosphate starvatio...	185	5	1.12	0.00539
Lightcyan	21	GO:0010044	response to aluminum ion	19	2	0.12	0.00583
Lightcyan	22	GO:0042128	nitrate assimilation	19	2	0.12	0.00583
Lightcyan	23	GO:1903507	negative regulation of nucleic acid-temp...	401	5	2.43	0.00597
Lightcyan	24	GO:0071244	cellular response to carbon dioxide	1	1	0.01	0.00607
Lightcyan	25	GO:0045848	positive regulation of nitrogen utilizat...	1	1	0.01	0.00607
Lightcyan	26	GO:0010336	gibberellic acid homeostasis	1	1	0.01	0.00607
Lightcyan	27	GO:0070574	cadmium ion transmembrane transport	1	1	0.01	0.00607
Lightcyan	28	GO:0090358	positive regulation of tryptophan metabo...	1	1	0.01	0.00607
Lightcyan	29	GO:0010161	red light signaling pathway	20	2	0.12	0.00646
Lightcyan	30	GO:0071215	cellular response to abscisic acid stimu...	331	4	2.01	0.00704
Lightcyan	31	GO:0051301	cell division	297	6	1.8	0.00891
Lightcyan	32	GO:0048507	meristem development	401	5	2.43	0.00910
Lightcyan	33	GO:0010233	phloem transport	25	2	0.15	0.00999
Lightcyan	34	GO:0006855	drug transmembrane transport	77	3	0.47	0.01148
Lightcyan	35	GO:0030418	nicotianamine biosynthetic process	2	1	0.01	0.01210
Lightcyan	36	GO:0015684	ferrous iron transport	2	1	0.01	0.01210
Lightcyan	37	GO:0005513	detection of calcium ion	2	1	0.01	0.01210
Lightcyan	38	GO:0015824	proline transport	2	1	0.01	0.01210
Lightcyan	39	GO:0006880	intracellular sequestering of iron ion	2	1	0.01	0.01210
Lightcyan	40	GO:0015706	nitrate transport	35	3	0.21	0.01485
Lightcyan	41	GO:0006355	regulation of transcription, DNA-templat...	2060	24	12.51	0.01522
Lightcyan	42	GO:0006817	phosphate ion transport	32	2	0.19	0.01607
Lightcyan	43	GO:0071732	cellular response to nitric oxide	32	2	0.19	0.01607
Lightcyan	44	GO:0006857	oligopeptide transport	33	2	0.2	0.01704
Lightcyan	45	GO:0044148	positive regulation of growth of symbion...	3	1	0.02	0.01810
Lightcyan	46	GO:0071421	manganese ion transmembrane transport	3	1	0.02	0.01810
Lightcyan	47	GO:1901333	positive regulation of lateral root deve...	3	1	0.02	0.01810
Lightcyan	48	GO:0042539	hypotonic salinity response	3	1	0.02	0.01810
Lightcyan	49	GO:0010252	auxin homeostasis	99	3	0.6	0.02237
Lightcyan	50	GO:0071462	cellular response to water stimulus	69	2	0.42	0.02392
Lightcyan	51	GO:0006168	adenine salvage	4	1	0.02	0.02406
Lightcyan	52	GO:0071260	cellular response to mechanical stimulus	4	1	0.02	0.02406
Lightcyan	53	GO:0071311	cellular response to acetate	4	1	0.02	0.02406
Lightcyan	54	GO:0010452	histone H3-K36 methylation	4	1	0.02	0.02406
Lightcyan	55	GO:1902025	nitrate import	4	1	0.02	0.02406
Lightcyan	56	GO:0090548	response to nitrate starvation	4	1	0.02	0.02406
Lightcyan	57	GO:0070584	mitochondrion morphogenesis	4	1	0.02	0.02406
Lightcyan	58	GO:0080171	lytic vacuole organization	4	1	0.02	0.02406
Lightcyan	59	GO:0046713	borate transport	4	1	0.02	0.02406
Lightcyan	60	GO:0048653	anther development	103	3	0.63	0.02480
Lightcyan	61	GO:0010103	stomatal complex morphogenesis	41	2	0.25	0.02566
Lightcyan	62	GO:0019722	calcium-mediated signaling	41	2	0.25	0.02566
Lightcyan	63	GO:0015692	lead ion transport	5	1	0.03	0.02999
Lightcyan	64	GO:0010036	response to boron-containing substance	5	1	0.03	0.02999
Lightcyan	65	GO:0051453	regulation of intracellular pH	6	1	0.04	0.03588
Lightcyan	66	GO:0010372	positive regulation of gibberellin biosy...	6	1	0.04	0.03588
Lightcyan	67	GO:1902358	sulfate transmembrane transport	6	1	0.04	0.03588
Lightcyan	68	GO:0034755	iron ion transmembrane transport	6	1	0.04	0.03588
Lightcyan	69	GO:0090355	positive regulation of auxin metabolic p...	6	1	0.04	0.03588
Lightcyan	70	GO:0009740	gibberellic acid mediated signaling path...	70	3	0.42	0.03641
Lightcyan	71	GO:0071281	cellular response to iron ion	50	2	0.3	0.03701
Lightcyan	72	GO:0055062	phosphate ion homeostasis	52	2	0.32	0.03975
Lightcyan	73	GO:0010582	floral meristem determinacy	53	2	0.32	0.04115
Lightcyan	74	GO:0071230	cellular response to amino acid stimulus	7	1	0.04	0.04174
Lightcyan	75	GO:0048480	stigma development	7	1	0.04	0.04174
Lightcyan	76	GO:0009944	polarity specification of adaxial/abaxia...	57	2	0.35	0.04692
Lightcyan	77	GO:0090706	specification of plant organ position	8	1	0.05	0.04756
Lightcyan	78	GO:0048439	flower morphogenesis	8	1	0.05	0.04756
Lightcyan	79	GO:0045793	positive regulation of cell size	8	1	0.05	0.04756
Lightcyan	80	GO:0010229	inflorescence development	72	3	0.44	0.04761
Lightcyan	81	GO:0010193	response to ozone	58	2	0.35	0.04841
Lightcyan1	1	GO:0006412	translation	638	2	0.12	0.0045
Lightgreen	1	GO:0010193	response to ozone	58	1	0.01	0.011
Lightgreen	2	GO:0009651	response to salt stress	1028	2	0.19	0.011
Lightgreen	3	GO:0010200	response to chitin	216	1	0.04	0.039
Lightgreen	4	GO:0016567	protein ubiquitination	274	1	0.05	0.050
Lightsteelblue1	1	GO:0009828	plant-type cell wall loosening	22	2	0.01	2.6e-05
Lightsteelblue1	2	GO:0010311	lateral root formation	113	2	0.04	0.0007
Lightsteelblue1	3	GO:0009831	plant-type cell wall modification involv...	5	1	0	0.0018
Lightsteelblue1	4	GO:1902066	regulation of cell wall pectin metabolic...	13	1	0	0.0048
Lightsteelblue1	5	GO:0051511	negative regulation of unidimensional ce...	14	1	0.01	0.0051
Lightsteelblue1	6	GO:0050829	defense response to Gram-negative bacter...	21	1	0.01	0.0077
Lightsteelblue1	7	GO:0006949	syncytium formation	49	1	0.02	0.0179
Lightsteelblue1	8	GO:0042545	cell wall modification	177	3	0.07	0.0311
Magenta	1	GO:0006260	DNA replication	163	5	0.32	0.00024
Magenta	2	GO:0010048	vernalization response	37	2	0.07	0.00238
Magenta	3	GO:0032008	positive regulation of TOR signaling	2	1	0	0.00392
Magenta	4	GO:0046512	sphingosine biosynthetic process	3	1	0.01	0.00588
Magenta	5	GO:0006808	regulation of nitrogen utilization	5	1	0.01	0.00977
Magenta	6	GO:0009910	negative regulation of flower developmen...	96	2	0.19	0.01517
Magenta	7	GO:0006537	glutamate biosynthetic process	8	1	0.02	0.01559
Magenta	8	GO:0010070	zygote asymmetric cell division	8	1	0.02	0.01559
Magenta	9	GO:0010226	response to lithium ion	9	1	0.02	0.01753
Magenta	10	GO:0048577	negative regulation of short-day photope...	9	1	0.02	0.01753
Magenta	11	GO:0006281	DNA repair	286	3	0.56	0.01819
Magenta	12	GO:0000398	mRNA splicing, via spliceosome	107	2	0.21	0.01861
Magenta	13	GO:0005978	glycogen biosynthetic process	10	1	0.02	0.01946
Magenta	14	GO:0045732	positive regulation of protein catabolic...	10	1	0.02	0.01946
Magenta	15	GO:0046786	viral replication complex formation and ...	10	1	0.02	0.01946
Magenta	16	GO:0015914	phospholipid transport	14	1	0.03	0.02713
Magenta	17	GO:0030307	positive regulation of cell growth	16	1	0.03	0.03095
Magenta	18	GO:0006270	DNA replication initiation	17	1	0.03	0.03286
Magenta	19	GO:2000014	regulation of endosperm development	22	1	0.04	0.04232
Midnightblue	1	GO:0008152	metabolic process	11620	17	16.39	0.0053
Midnightblue	2	GO:0015865	purine nucleotide transport	12	1	0.02	0.0168
Midnightblue	3	GO:0042744	hydrogen peroxide catabolic process	158	2	0.22	0.0207
Midnightblue	4	GO:0055114	oxidation-reduction process	1728	6	2.44	0.0291
Midnightblue	5	GO:0080167	response to karrikin	383	2	0.54	0.1008
Midnightblue	6	GO:0001666	response to hypoxia	133	1	0.19	0.1718
Midnightblue	7	GO:0009624	response to nematode	163	1	0.23	0.2064
Midnightblue	8	GO:0008283	cell proliferation	190	1	0.27	0.2364
Midnightblue	9	GO:0009741	response to brassinosteroid	190	1	0.27	0.2364
Midnightblue	10	GO:0006979	response to oxidative stress	803	2	1.13	0.3140
Midnightblue	11	GO:0006468	protein phosphorylation	1461	3	2.06	0.3403
Orangered4	1	GO:0009817	defense response to fungus, incompatible...	89	4	0.1	3e-06
Orangered4	2	GO:0009607	response to biotic stimulus	1611	7	1.88	0.0001
Orangered4	3	GO:0009627	systemic acquired resistance	175	3	0.2	0.0010
Orangered4	4	GO:0030187	melatonin biosynthetic process	44	2	0.05	0.0012
Orangered4	5	GO:0015714	phosphoenolpyruvate transport	7	1	0.01	0.0081
Orangered4	6	GO:0072722	response to amitrole	8	1	0.01	0.0093
Orangered4	7	GO:0015713	phosphoglycerate transmembrane transport	9	1	0.01	0.0104
Orangered4	8	GO:0016139	glycoside catabolic process	10	1	0.01	0.0116
Orangered4	9	GO:0090059	protoxylem development	12	1	0.01	0.0139
Orangered4	10	GO:0009615	response to virus	166	2	0.19	0.0157
Orangered4	11	GO:0010272	response to silver ion	15	1	0.02	0.0173
Orangered4	12	GO:0006952	defense response	1536	7	1.79	0.0223
Orangered4	13	GO:0006032	chitin catabolic process	20	1	0.02	0.0231
Orangered4	14	GO:0016998	cell wall macromolecule catabolic proces...	21	1	0.02	0.0242
Orangered4	15	GO:0006829	zinc ion transport	21	1	0.02	0.0242
Orangered4	16	GO:0015693	magnesium ion transport	23	1	0.03	0.0265
Orangered4	17	GO:0006826	iron ion transport	28	1	0.03	0.0321
Orangered4	18	GO:0055114	oxidation-reduction process	1728	5	2.01	0.0436
Orangered4	19	GO:0010584	pollen exine formation	43	1	0.05	0.0490
Pink	1	GO:0007231	osmosensory signaling pathway	17	4	0.18	2.9e-05
Pink	2	GO:1905036	positive regulation of antifungal innate...	2	2	0.02	0.00012
Pink	3	GO:0009809	lignin biosynthetic process	72	6	0.78	0.00013
Pink	4	GO:1904966	positive regulation of vitamin E biosynt...	3	2	0.03	0.00035
Pink	5	GO:0006556	S-adenosylmethionine biosynthetic proces...	3	2	0.03	0.00035
Pink	6	GO:0043622	cortical microtubule organization	39	4	0.42	0.00082
Pink	7	GO:1900367	positive regulation of defense response ...	5	2	0.05	0.00115
Pink	8	GO:0043069	negative regulation of programmed cell d...	45	4	0.49	0.00141
Pink	9	GO:0009652	thigmotropism	6	2	0.07	0.00171
Pink	10	GO:0010366	negative regulation of ethylene biosynth...	7	2	0.08	0.00237
Pink	11	GO:0009970	cellular response to sulfate starvation	25	3	0.27	0.00243
Pink	12	GO:0046854	phosphatidylinositol phosphorylation	25	3	0.27	0.00243
Pink	13	GO:0046244	salicylic acid catabolic process	9	2	0.1	0.00401
Pink	14	GO:0009693	ethylene biosynthetic process	44	5	0.48	0.00439
Pink	15	GO:0046786	viral replication complex formation and ...	10	2	0.11	0.00498
Pink	16	GO:0033198	response to ATP	11	2	0.12	0.00604
Pink	17	GO:0001578	microtubule bundle formation	11	2	0.12	0.00604
Pink	18	GO:0010031	circumnutation	12	2	0.13	0.00720
Pink	19	GO:0006020	inositol metabolic process	14	2	0.15	0.00978
Pink	20	GO:0009617	response to bacterium	743	11	8.06	0.01075
Pink	21	GO:0042149	cellular response to glucose starvation	1	1	0.01	0.01085
Pink	22	GO:0070328	triglyceride homeostasis	1	1	0.01	0.01085
Pink	23	GO:0080088	spermidine hydroxycinnamate conjugate bi...	1	1	0.01	0.01085
Pink	24	GO:0055091	phospholipid homeostasis	1	1	0.01	0.01085
Pink	25	GO:0097502	mannosylation	1	1	0.01	0.01085
Pink	26	GO:0006559	L-phenylalanine catabolic process	15	2	0.16	0.01121
Pink	27	GO:0008272	sulfate transport	15	2	0.16	0.01121
Pink	28	GO:2000652	regulation of secondary cell wall biogen...	51	4	0.55	0.01259
Pink	29	GO:0032958	inositol phosphate biosynthetic process	16	2	0.17	0.01272
Pink	30	GO:0009759	indole glucosinolate biosynthetic proces...	17	2	0.18	0.01431
Pink	31	GO:0009699	phenylpropanoid biosynthetic process	137	12	1.49	0.01498
Pink	32	GO:0042128	nitrate assimilation	19	2	0.21	0.01774
Pink	33	GO:0009738	abscisic acid-activated signaling pathwa...	267	6	2.9	0.01916
Pink	34	GO:0009819	drought recovery	20	2	0.22	0.01958
Pink	35	GO:0010089	xylem development	54	3	0.59	0.02081
Pink	36	GO:1902074	response to salt	54	3	0.59	0.02081
Pink	37	GO:0070536	protein K63-linked deubiquitination	2	1	0.02	0.02159
Pink	38	GO:0019441	tryptophan catabolic process to kynureni...	2	1	0.02	0.02159
Pink	39	GO:0043392	negative regulation of DNA binding	2	1	0.02	0.02159
Pink	40	GO:1902458	positive regulation of stomatal opening	2	1	0.02	0.02159
Pink	41	GO:0036258	multivesicular body assembly	2	1	0.02	0.02159
Pink	42	GO:0070994	detection of oxidative stress	2	1	0.02	0.02159
Pink	43	GO:0071108	protein K48-linked deubiquitination	2	1	0.02	0.02159
Pink	44	GO:0009805	coumarin biosynthetic process	2	1	0.02	0.02159
Pink	45	GO:0015680	protein maturation by copper ion transfe...	2	1	0.02	0.02159
Pink	46	GO:0016480	negative regulation of transcription by ...	2	1	0.02	0.02159
Pink	47	GO:0042754	negative regulation of circadian rhythm	2	1	0.02	0.02159
Pink	48	GO:0006725	cellular aromatic compound metabolic pro...	4285	46	46.51	0.02183
Pink	49	GO:0007018	microtubule-based movement	56	3	0.61	0.02289
Pink	50	GO:0010224	response to UV-B	158	5	1.71	0.02905
Pink	51	GO:0045596	negative regulation of cell differentiat...	25	2	0.27	0.02984
Pink	52	GO:0071365	cellular response to auxin stimulus	206	4	2.24	0.03208
Pink	53	GO:0007163	establishment or maintenance of cell pol...	26	2	0.28	0.03210
Pink	54	GO:1901347	negative regulation of secondary cell wa...	3	1	0.03	0.03221
Pink	55	GO:0090213	regulation of radial pattern formation	3	1	0.03	0.03221
Pink	56	GO:0060178	regulation of exocyst localization	3	1	0.03	0.03221
Pink	57	GO:0034214	protein hexamerization	3	1	0.03	0.03221
Pink	58	GO:0019941	modification-dependent protein catabolic...	305	2	3.31	0.03263
Pink	59	GO:0009785	blue light signaling pathway	27	2	0.29	0.03442
Pink	60	GO:0009416	response to light stimulus	1091	21	11.84	0.03538
Pink	61	GO:0010090	trichome morphogenesis	133	5	1.44	0.03565
Pink	62	GO:1902290	positive regulation of defense response ...	28	2	0.3	0.03681
Pink	63	GO:0006555	methionine metabolic process	36	3	0.39	0.04138
Pink	64	GO:0046417	chorismate metabolic process	8	2	0.09	0.04249
Pink	65	GO:1901348	positive regulation of secondary cell wa...	4	1	0.04	0.04272
Pink	66	GO:0015864	pyrimidine nucleoside transport	4	1	0.04	0.04272
Pink	67	GO:0051103	DNA ligation involved in DNA repair	4	1	0.04	0.04272
Pink	68	GO:0010501	RNA secondary structure unwinding	4	1	0.04	0.04272
Pink	69	GO:0009859	pollen hydration	4	1	0.04	0.04272
Pink	70	GO:0048194	Golgi vesicle budding	4	1	0.04	0.04272
Pink	71	GO:0080038	positive regulation of cytokinin-activat...	4	1	0.04	0.04272
Pink	72	GO:0080141	regulation of jasmonic acid biosynthetic...	4	1	0.04	0.04272
Pink	73	GO:0009423	chorismate biosynthetic process	4	1	0.04	0.04272
Pink	74	GO:0009723	response to ethylene	309	8	3.35	0.04427
Pink	75	GO:0051170	import into nucleus	33	2	0.36	0.04965
Purple	1	GO:0044260	cellular macromolecule metabolic process	6533	110	85.73	2.8e-08
Purple	2	GO:0000398	mRNA splicing, via spliceosome	107	11	1.4	6.0e-05
Purple	3	GO:0050792	regulation of viral process	7	3	0.09	7.5e-05
Purple	4	GO:0080009	mRNA methylation	2	2	0.03	0.00017
Purple	5	GO:0010344	seed oilbody biogenesis	9	3	0.12	0.00018
Purple	6	GO:0045694	regulation of embryo sac egg cell differ...	3	2	0.04	0.00051
Purple	7	GO:0009415	response to water	676	11	8.87	0.00074
Purple	8	GO:0019915	lipid storage	16	3	0.21	0.00110
Purple	9	GO:0071359	cellular response to dsRNA	93	6	1.22	0.00141
Purple	10	GO:0006396	RNA processing	567	35	7.44	0.00160
Purple	11	GO:0042761	very long-chain fatty acid biosynthetic ...	19	3	0.25	0.00185
Purple	12	GO:0050732	negative regulation of peptidyl-tyrosine...	6	2	0.08	0.00248
Purple	13	GO:0035194	posttranscriptional gene silencing by RN...	107	8	1.4	0.00436
Purple	14	GO:0000245	spliceosomal complex assembly	16	3	0.21	0.00452
Purple	15	GO:0048577	negative regulation of short-day photope...	9	2	0.12	0.00581
Purple	16	GO:0006397	mRNA processing	187	17	2.45	0.00581
Purple	17	GO:0005978	glycogen biosynthetic process	10	2	0.13	0.00720
Purple	18	GO:0006351	transcription, DNA-templated	2207	35	28.96	0.00854
Purple	19	GO:0042273	ribosomal large subunit biogenesis	12	2	0.16	0.01037
Purple	20	GO:0006400	tRNA modification	48	4	0.63	0.01060
Purple	21	GO:0009615	response to virus	166	6	2.18	0.01148
Purple	22	GO:0007049	cell cycle	541	12	7.1	0.01181
Purple	23	GO:0071763	nuclear membrane organization	1	1	0.01	0.01312
Purple	24	GO:0034970	histone H3-R2 methylation	1	1	0.01	0.01312
Purple	25	GO:0034971	histone H3-R17 methylation	1	1	0.01	0.01312
Purple	26	GO:0034972	histone H3-R26 methylation	1	1	0.01	0.01312
Purple	27	GO:0000055	ribosomal large subunit export from nucl...	1	1	0.01	0.01312
Purple	28	GO:1900490	positive regulation of hydroxymethylglut...	1	1	0.01	0.01312
Purple	29	GO:0010133	proline catabolic process to glutamate	1	1	0.01	0.01312
Purple	30	GO:0006042	glucosamine biosynthetic process	1	1	0.01	0.01312
Purple	31	GO:0009051	pentose-phosphate shunt, oxidative branc...	14	2	0.18	0.01406
Purple	32	GO:0009299	mRNA transcription	14	2	0.18	0.01406
Purple	33	GO:0030422	production of siRNA involved in RNA inte...	68	5	0.89	0.01510
Purple	34	GO:0006950	response to stress	4109	60	53.92	0.02211
Purple	35	GO:0010495	long-distance posttranscriptional gene s...	18	2	0.24	0.02284
Purple	36	GO:0006998	nuclear envelope organization	3	2	0.04	0.02595
Purple	37	GO:0019919	peptidyl-arginine methylation, to asymme...	2	1	0.03	0.02607
Purple	38	GO:0090228	positive regulation of red or far-red li...	2	1	0.03	0.02607
Purple	39	GO:0006734	NADH metabolic process	2	1	0.03	0.02607
Purple	40	GO:0031054	pre-miRNA processing	2	1	0.03	0.02607
Purple	41	GO:0017009	protein-phycocyanobilin linkage	2	1	0.03	0.02607
Purple	42	GO:2000630	positive regulation of miRNA metabolic p...	2	1	0.03	0.02607
Purple	43	GO:2000636	positive regulation of primary miRNA pro...	2	1	0.03	0.02607
Purple	44	GO:0006435	threonyl-tRNA aminoacylation	2	1	0.03	0.02607
Purple	45	GO:1903329	regulation of iron-sulfur cluster assemb...	2	1	0.03	0.02607
Purple	46	GO:0016598	protein arginylation	2	1	0.03	0.02607
Purple	47	GO:0006007	glucose catabolic process	2	1	0.03	0.02607
Purple	48	GO:0090435	protein localization to nuclear envelope	2	1	0.03	0.02607
Purple	49	GO:0009845	seed germination	261	7	3.42	0.02830
Purple	50	GO:0009556	microsporogenesis	91	4	1.19	0.03181
Purple	51	GO:0006282	regulation of DNA repair	23	2	0.3	0.03619
Purple	52	GO:0009269	response to desiccation	23	2	0.3	0.03619
Purple	53	GO:0048700	acquisition of desiccation tolerance in ...	3	1	0.04	0.03886
Purple	54	GO:0006990	positive regulation of transcription fro...	3	1	0.04	0.03886
Purple	55	GO:0015805	S-adenosyl-L-methionine transport	3	1	0.04	0.03886
Purple	56	GO:0006424	glutamyl-tRNA aminoacylation	3	1	0.04	0.03886
Purple	57	GO:0010220	positive regulation of vernalization res...	3	1	0.04	0.03886
Purple	58	GO:0035420	MAPK cascade involved in innate immune r...	3	1	0.04	0.03886
Red	1	GO:0044260	cellular macromolecule metabolic process	6533	293	191.09	< 1e-30
Red	2	GO:0006364	rRNA processing	87	33	2.54	4.3e-21
Red	3	GO:0001522	pseudouridine synthesis	26	10	0.76	1.5e-09
Red	4	GO:0006396	RNA processing	567	92	16.58	2.4e-07
Red	5	GO:0006351	transcription, DNA-templated	2207	48	64.55	4.1e-07
Red	6	GO:0006457	protein folding	174	20	5.09	5.7e-07
Red	7	GO:0006479	protein methylation	125	16	3.66	1.0e-06
Red	8	GO:0006412	translation	638	70	18.66	2.1e-06
Red	9	GO:0006413	translational initiation	38	9	1.11	4.6e-06
Red	10	GO:0006303	double-strand break repair via nonhomolo...	11	5	0.32	8.4e-06
Red	11	GO:0006432	phenylalanyl-tRNA aminoacylation	4	3	0.12	9.7e-05
Red	12	GO:0000027	ribosomal large subunit assembly	4	3	0.12	9.7e-05
Red	13	GO:0009553	embryo sac development	234	28	6.84	0.00011
Red	14	GO:0009793	embryo development ending in seed dorman...	651	34	19.04	0.00012
Red	15	GO:0034470	ncRNA processing	197	54	5.76	0.00018
Red	16	GO:0006298	mismatch repair	13	5	0.38	0.00020
Red	17	GO:0031538	negative regulation of anthocyanin metab...	12	4	0.35	0.00030
Red	18	GO:0042254	ribosome biogenesis	206	44	6.03	0.00032
Red	19	GO:0071359	cellular response to dsRNA	93	10	2.72	0.00038
Red	20	GO:0010197	polar nucleus fusion	47	7	1.37	0.00040
Red	21	GO:0016925	protein sumoylation	13	4	0.38	0.00042
Red	22	GO:0008283	cell proliferation	190	13	5.56	0.00047
Red	23	GO:0006289	nucleotide-excision repair	25	5	0.73	0.00069
Red	24	GO:0006400	tRNA modification	48	11	1.4	0.00073
Red	25	GO:0000469	cleavage involved in rRNA processing	7	4	0.2	0.00085
Red	26	GO:0006434	seryl-tRNA aminoacylation	2	2	0.06	0.00085
Red	27	GO:0080056	petal vascular tissue pattern formation	2	2	0.06	0.00085
Red	28	GO:0080057	sepal vascular tissue pattern formation	2	2	0.06	0.00085
Red	29	GO:0000183	chromatin silencing at rDNA	2	2	0.06	0.00085
Red	30	GO:0045128	negative regulation of reciprocal meioti...	2	2	0.06	0.00085
Red	31	GO:0009561	megagametogenesis	112	16	3.28	0.00086
Red	32	GO:0006426	glycyl-tRNA aminoacylation	3	2	0.09	0.00251
Red	33	GO:0006427	histidyl-tRNA aminoacylation	3	2	0.09	0.00251
Red	34	GO:0006164	purine nucleotide biosynthetic process	180	8	5.26	0.00256
Red	35	GO:0016444	somatic cell DNA recombination	10	3	0.29	0.00256
Red	36	GO:0009791	post-embryonic development	2335	75	68.3	0.00282
Red	37	GO:0030422	production of siRNA involved in RNA inte...	68	8	1.99	0.00284
Red	38	GO:0000413	protein peptidyl-prolyl isomerization	35	6	1.02	0.00287
Red	39	GO:0000105	histidine biosynthetic process	11	3	0.32	0.00344
Red	40	GO:0009089	lysine biosynthetic process via diaminop...	11	3	0.32	0.00344
Red	41	GO:0006401	RNA catabolic process	71	8	2.08	0.00441
Red	42	GO:0002098	tRNA wobble uridine modification	12	3	0.35	0.00449
Red	43	GO:0006207	'de novo' pyrimidine nucleobase biosynth...	12	3	0.35	0.00449
Red	44	GO:0006529	asparagine biosynthetic process	4	2	0.12	0.00493
Red	45	GO:0034414	tRNA 3'-trailer cleavage, endonucleolyti...	4	2	0.12	0.00493
Red	46	GO:2000072	regulation of defense response to fungus...	4	2	0.12	0.00493
Red	47	GO:0000964	mitochondrial RNA 5'-end processing	4	2	0.12	0.00493
Red	48	GO:0090696	post-embryonic plant organ development	413	8	12.08	0.00505
Red	49	GO:0000724	double-strand break repair via homologou...	67	7	1.96	0.00520
Red	50	GO:0080156	mitochondrial mRNA modification	26	4	0.76	0.00648
Red	51	GO:0006334	nucleosome assembly	41	5	1.2	0.00660
Red	52	GO:0008284	positive regulation of cell proliferatio...	41	5	1.2	0.00660
Red	53	GO:0000478	endonucleolytic cleavage involved in rRN...	5	2	0.15	0.00805
Red	54	GO:0060149	negative regulation of posttranscription...	5	2	0.15	0.00805
Red	55	GO:0009294	DNA mediated transformation	45	5	1.32	0.00978
Red	56	GO:0006302	double-strand break repair	93	15	2.72	0.00991
Red	57	GO:0048481	plant ovule development	82	7	2.4	0.01011
Red	58	GO:0009870	defense response signaling pathway, resi...	16	3	0.47	0.01048
Red	59	GO:0007131	reciprocal meiotic recombination	50	6	1.46	0.01232
Red	60	GO:0006312	mitotic recombination	7	2	0.2	0.01626
Red	61	GO:0006471	protein ADP-ribosylation	7	2	0.2	0.01626
Red	62	GO:0006189	'de novo' IMP biosynthetic process	7	2	0.2	0.01626
Red	63	GO:0006290	pyrimidine dimer repair	7	2	0.2	0.01626
Red	64	GO:0051205	protein insertion into membrane	7	2	0.2	0.01626
Red	65	GO:0000723	telomere maintenance	25	4	0.73	0.01949
Red	66	GO:0008380	RNA splicing	179	12	5.24	0.01979
Red	67	GO:0042273	ribosomal large subunit biogenesis	12	5	0.35	0.02103
Red	68	GO:0006368	transcription elongation from RNA polyme...	8	2	0.23	0.02127
Red	69	GO:0019243	methylglyoxal catabolic process to D-lac...	8	2	0.23	0.02127
Red	70	GO:0034968	histone lysine methylation	100	6	2.92	0.02227
Red	71	GO:0010020	chloroplast fission	21	3	0.61	0.02236
Red	72	GO:0006281	DNA repair	286	34	8.37	0.02304
Red	73	GO:0010928	regulation of auxin mediated signaling p...	66	5	1.93	0.02431
Red	74	GO:0035196	production of miRNAs involved in gene si...	40	4	1.17	0.02527
Red	75	GO:0016973	poly(A)+ mRNA export from nucleus	9	2	0.26	0.02682
Red	76	GO:0010305	leaf vascular tissue pattern formation	58	5	1.7	0.02700
Red	77	GO:0000725	recombinational repair	68	8	1.99	0.02894
Red	78	GO:0051028	mRNA transport	20	5	0.58	0.02904
Red	79	GO:0032042	mitochondrial DNA metabolic process	3	2	0.09	0.02919
Red	80	GO:0035246	peptidyl-arginine N-methylation	3	2	0.09	0.02919
Red	81	GO:0009560	embryo sac egg cell differentiation	4	2	0.12	0.02919
Red	82	GO:0019750	chloroplast localization	24	2	0.7	0.02923
Red	83	GO:0042245	RNA repair	1	1	0.03	0.02925
Red	84	GO:0048453	sepal formation	1	1	0.03	0.02925
Red	85	GO:0036265	RNA (guanine-N7)-methylation	1	1	0.03	0.02925
Red	86	GO:0010323	negative regulation of isopentenyl dipho...	1	1	0.03	0.02925
Red	87	GO:0008618	7-methylguanosine metabolic process	1	1	0.03	0.02925
Red	88	GO:0060250	germ-line stem-cell niche homeostasis	1	1	0.03	0.02925
Red	89	GO:1901969	positive regulation of polynucleotide 3'...	1	1	0.03	0.02925
Red	90	GO:1901972	positive regulation of DNA-5-methylcytos...	1	1	0.03	0.02925
Red	91	GO:0018026	peptidyl-lysine monomethylation	1	1	0.03	0.02925
Red	92	GO:0032049	cardiolipin biosynthetic process	1	1	0.03	0.02925
Red	93	GO:0090173	regulation of synaptonemal complex assem...	1	1	0.03	0.02925
Red	94	GO:0045948	positive regulation of translational ini...	1	1	0.03	0.02925
Red	95	GO:0000491	small nucleolar ribonucleoprotein comple...	1	1	0.03	0.02925
Red	96	GO:0031125	rRNA 3'-end processing	1	1	0.03	0.02925
Red	97	GO:0010636	positive regulation of mitochondrial fus...	1	1	0.03	0.02925
Red	98	GO:0000460	maturation of 5.8S rRNA	1	1	0.03	0.02925
Red	99	GO:0000462	maturation of SSU-rRNA from tricistronic...	1	1	0.03	0.02925
Red	100	GO:0010157	response to chlorate	1	1	0.03	0.02925
Red	101	GO:0000412	histone peptidyl-prolyl isomerization	1	1	0.03	0.02925
Red	102	GO:0006480	N-terminal protein amino acid methylatio...	1	1	0.03	0.02925
Red	103	GO:0080180	2-methylguanosine metabolic process	1	1	0.03	0.02925
Red	104	GO:1901535	regulation of DNA demethylation	1	1	0.03	0.02925
Red	105	GO:1902184	negative regulation of shoot apical meri...	1	1	0.03	0.02925
Red	106	GO:0006177	GMP biosynthetic process	1	1	0.03	0.02925
Red	107	GO:0039694	viral RNA genome replication	1	1	0.03	0.02925
Red	108	GO:0034286	response to maltose	1	1	0.03	0.02925
Red	109	GO:0019988	charged-tRNA amino acid modification	1	1	0.03	0.02925
Red	110	GO:0048312	intracellular distribution of mitochondr...	1	1	0.03	0.02925
Red	111	GO:0006397	mRNA processing	187	10	5.47	0.02939
Red	112	GO:0009165	nucleotide biosynthetic process	228	14	6.67	0.03216
Red	113	GO:0048507	meristem development	401	10	11.73	0.03261
Red	114	GO:0006406	mRNA export from nucleus	19	4	0.56	0.03267
Red	115	GO:0031349	positive regulation of defense response	137	7	4.01	0.03272
Red	116	GO:0030488	tRNA methylation	21	3	0.61	0.03280
Red	117	GO:0042026	protein refolding	10	2	0.29	0.03289
Red	118	GO:0006414	translational elongation	34	4	0.99	0.03535
Red	119	GO:0045037	protein import into chloroplast stroma	26	3	0.76	0.03928
Red	120	GO:0080111	DNA demethylation	12	3	0.35	0.03928
Red	121	GO:1900871	chloroplast mRNA modification	11	2	0.32	0.03943
Red	122	GO:0009920	cell plate formation involved in plant-t...	12	2	0.35	0.04642
Red	123	GO:0032876	negative regulation of DNA endoreduplica...	12	2	0.35	0.04642
Red	124	GO:0044237	cellular metabolic process	9278	347	271.38	0.04835
Royalblue	1	GO:0006886	intracellular protein transport	408	10	1.05	2.1e-06
Royalblue	2	GO:0016192	vesicle-mediated transport	379	16	0.98	7.5e-05
Royalblue	3	GO:0031936	negative regulation of chromatin silenci...	7	2	0.02	0.00013
Royalblue	4	GO:0000919	cell plate assembly	20	3	0.05	0.00017
Royalblue	5	GO:0060321	acceptance of pollen	12	2	0.03	0.00042
Royalblue	6	GO:0080111	DNA demethylation	12	2	0.03	0.00042
Royalblue	7	GO:0006904	vesicle docking involved in exocytosis	15	2	0.04	0.00067
Royalblue	8	GO:0010216	maintenance of DNA methylation	18	2	0.05	0.00097
Royalblue	9	GO:0010215	cellulose microfibril organization	23	2	0.06	0.00158
Royalblue	10	GO:0006284	base-excision repair	23	2	0.06	0.00158
Royalblue	11	GO:0048278	vesicle docking	16	3	0.04	0.00246
Royalblue	12	GO:0000301	retrograde transport, vesicle recycling ...	1	1	0	0.00258
Royalblue	13	GO:0007026	negative regulation of microtubule depol...	1	1	0	0.00258
Royalblue	14	GO:0006893	Golgi to plasma membrane transport	1	1	0	0.00258
Royalblue	15	GO:0006349	regulation of gene expression by genetic...	33	2	0.08	0.00325
Royalblue	16	GO:0006897	endocytosis	46	3	0.12	0.00431
Royalblue	17	GO:0043622	cortical microtubule organization	39	2	0.1	0.00452
Royalblue	18	GO:0072699	protein localization to cortical microtu...	2	1	0.01	0.00514
Royalblue	19	GO:0006409	tRNA export from nucleus	2	1	0.01	0.00514
Royalblue	20	GO:0034067	protein localization to Golgi apparatus	2	1	0.01	0.00514
Royalblue	21	GO:0015916	fatty-acyl-CoA transport	2	1	0.01	0.00514
Royalblue	22	GO:0031648	protein destabilization	3	1	0.01	0.00771
Royalblue	23	GO:0006887	exocytosis	74	4	0.19	0.00921
Royalblue	24	GO:0009660	amyloplast organization	4	1	0.01	0.01026
Royalblue	25	GO:0051645	Golgi localization	4	1	0.01	0.01026
Royalblue	26	GO:0051211	anisotropic cell growth	4	1	0.01	0.01026
Royalblue	27	GO:0060151	peroxisome localization	4	1	0.01	0.01026
Royalblue	28	GO:1901703	protein localization involved in auxin p...	4	1	0.01	0.01026
Royalblue	29	GO:0006624	vacuolar protein processing	4	1	0.01	0.01026
Royalblue	30	GO:0051646	mitochondrion localization	6	1	0.02	0.01536
Royalblue	31	GO:0009833	plant-type primary cell wall biogenesis	6	1	0.02	0.01536
Royalblue	32	GO:0030705	cytoskeleton-dependent intracellular tra...	6	1	0.02	0.01536
Royalblue	33	GO:0051014	actin filament severing	6	1	0.02	0.01536
Royalblue	34	GO:0030100	regulation of endocytosis	7	1	0.02	0.01789
Royalblue	35	GO:0006623	protein targeting to vacuole	82	2	0.21	0.01888
Royalblue	36	GO:0035304	regulation of protein dephosphorylation	8	1	0.02	0.02042
Royalblue	37	GO:0009846	pollen germination	87	2	0.22	0.02110
Royalblue	38	GO:0070507	regulation of microtubule cytoskeleton o...	23	2	0.06	0.02243
Royalblue	39	GO:0045324	late endosome to vacuole transport	9	1	0.02	0.02295
Royalblue	40	GO:0032012	regulation of ARF protein signal transdu...	9	1	0.02	0.02295
Royalblue	41	GO:0051301	cell division	297	7	0.76	0.02457
Royalblue	42	GO:0051781	positive regulation of cell division	10	1	0.03	0.02546
Royalblue	43	GO:0006306	DNA methylation	97	2	0.25	0.02584
Royalblue	44	GO:0007010	cytoskeleton organization	255	6	0.66	0.02954
Royalblue	45	GO:0006891	intra-Golgi vesicle-mediated transport	13	2	0.03	0.02977
Royalblue	46	GO:0009920	cell plate formation involved in plant-t...	12	1	0.03	0.03048
Royalblue	47	GO:0007032	endosome organization	12	1	0.03	0.03048
Royalblue	48	GO:0042814	monopolar cell growth	13	1	0.03	0.03298
Royalblue	49	GO:0090436	leaf pavement cell development	13	1	0.03	0.03298
Royalblue	50	GO:0052324	plant-type cell wall cellulose biosynthe...	13	1	0.03	0.03298
Royalblue	51	GO:0030048	actin filament-based movement	14	1	0.04	0.03547
Royalblue	52	GO:0051592	response to calcium ion	15	1	0.04	0.03796
Royalblue	53	GO:0006744	ubiquinone biosynthetic process	15	1	0.04	0.03796
Royalblue	54	GO:0050821	protein stabilization	15	1	0.04	0.03796
Royalblue	55	GO:0006890	retrograde vesicle-mediated transport, G...	16	1	0.04	0.04044
Royalblue	56	GO:0006511	ubiquitin-dependent protein catabolic pr...	302	3	0.78	0.04247
Royalblue	57	GO:0009959	negative gravitropism	17	1	0.04	0.04291
Royalblue	58	GO:0048268	clathrin coat assembly	17	1	0.04	0.04291
Royalblue	59	GO:0042176	regulation of protein catabolic process	18	1	0.05	0.04538
Saddlebrown	1	GO:0009408	response to heat	364	2	0.07	0.0015
Saddlebrown	2	GO:0046686	response to cadmium ion	649	2	0.12	0.0046
Saddlebrown	3	GO:0009615	response to virus	166	1	0.03	0.0302
Saddlebrown	4	GO:0006457	protein folding	174	1	0.03	0.0317
Salmon	1	GO:0016192	vesicle-mediated transport	379	39	5.53	3.8e-12
Salmon	2	GO:0006886	intracellular protein transport	408	20	5.95	2.0e-10
Salmon	3	GO:0007264	small GTPase mediated signal transductio...	53	8	0.77	2.2e-05
Salmon	4	GO:0015031	protein transport	462	27	6.74	3.2e-05
Salmon	5	GO:0007030	Golgi organization	16	4	0.23	7.0e-05
Salmon	6	GO:0006890	retrograde vesicle-mediated transport, G...	16	4	0.23	7.0e-05
Salmon	7	GO:0006888	ER to Golgi vesicle-mediated transport	37	5	0.54	0.00019
Salmon	8	GO:0006114	glycerol biosynthetic process	2	2	0.03	0.00021
Salmon	9	GO:0006897	endocytosis	46	6	0.67	0.00099
Salmon	10	GO:0006621	protein retention in ER lumen	4	2	0.06	0.00125
Salmon	11	GO:0006810	transport	2351	74	34.31	0.00130
Salmon	12	GO:0007018	microtubule-based movement	56	5	0.82	0.00132
Salmon	13	GO:0006085	acetyl-CoA biosynthetic process	17	4	0.25	0.00203
Salmon	14	GO:0009786	regulation of asymmetric cell division	5	2	0.07	0.00206
Salmon	15	GO:0015995	chlorophyll biosynthetic process	62	5	0.9	0.00209
Salmon	16	GO:0010020	chloroplast fission	21	3	0.31	0.00336
Salmon	17	GO:0048768	root hair cell tip growth	23	3	0.34	0.00438
Salmon	18	GO:0009825	multidimensional cell growth	55	5	0.8	0.00441
Salmon	19	GO:0045793	positive regulation of cell size	8	2	0.12	0.00560
Salmon	20	GO:0032012	regulation of ARF protein signal transdu...	9	2	0.13	0.00714
Salmon	21	GO:0051225	spindle assembly	10	2	0.15	0.00884
Salmon	22	GO:0048193	Golgi vesicle transport	130	14	1.9	0.01168
Salmon	23	GO:0009306	protein secretion	12	2	0.18	0.01271
Salmon	24	GO:0006086	acetyl-CoA biosynthetic process from pyr...	12	2	0.18	0.01271
Salmon	25	GO:0006780	uroporphyrinogen III biosynthetic proces...	1	1	0.01	0.01459
Salmon	26	GO:1904580	regulation of intracellular mRNA localiz...	1	1	0.01	0.01459
Salmon	27	GO:0046322	negative regulation of fatty acid oxidat...	1	1	0.01	0.01459
Salmon	28	GO:1905499	trichome papilla formation	1	1	0.01	0.01459
Salmon	29	GO:0006014	D-ribose metabolic process	1	1	0.01	0.01459
Salmon	30	GO:0006891	intra-Golgi vesicle-mediated transport	13	2	0.19	0.01488
Salmon	31	GO:2000114	regulation of establishment of cell pola...	13	2	0.19	0.01488
Salmon	32	GO:0072583	clathrin-dependent endocytosis	13	2	0.19	0.01488
Salmon	33	GO:0010090	trichome morphogenesis	133	6	1.94	0.01632
Salmon	34	GO:0030036	actin cytoskeleton organization	115	5	1.68	0.01699
Salmon	35	GO:0043255	regulation of carbohydrate biosynthetic ...	50	4	0.73	0.01699
Salmon	36	GO:0034613	cellular protein localization	445	25	6.49	0.01706
Salmon	37	GO:0071786	endoplasmic reticulum tubular network or...	15	2	0.22	0.01965
Salmon	38	GO:0009231	riboflavin biosynthetic process	16	2	0.23	0.02225
Salmon	39	GO:0048829	root cap development	17	2	0.25	0.02497
Salmon	40	GO:0010098	suspensor development	17	2	0.25	0.02497
Salmon	41	GO:0010148	transpiration	17	2	0.25	0.02497
Salmon	42	GO:0006163	purine nucleotide metabolic process	230	9	3.36	0.02840
Salmon	43	GO:0045185	maintenance of protein location	12	3	0.18	0.02875
Salmon	44	GO:0006223	uracil salvage	2	1	0.03	0.02898
Salmon	45	GO:0045747	positive regulation of Notch signaling p...	2	1	0.03	0.02898
Salmon	46	GO:0071258	cellular response to gravity	2	1	0.03	0.02898
Salmon	47	GO:0009826	unidimensional cell growth	447	14	6.52	0.02956
Salmon	48	GO:0045995	regulation of embryonic development	22	2	0.32	0.04045
Salmon	49	GO:0043481	anthocyanin accumulation in tissues in r...	22	2	0.32	0.04045
Salmon	50	GO:0006470	protein dephosphorylation	129	5	1.88	0.04079
Salmon	51	GO:0030155	regulation of cell adhesion	3	1	0.04	0.04315
Salmon	52	GO:0046512	sphingosine biosynthetic process	3	1	0.04	0.04315
Salmon	53	GO:0060178	regulation of exocyst localization	3	1	0.04	0.04315
Salmon	54	GO:0042147	retrograde transport, endosome to Golgi	3	1	0.04	0.04315
Salmon	55	GO:0031648	protein destabilization	3	1	0.04	0.04315
Salmon	56	GO:0006421	asparaginyl-tRNA aminoacylation	3	1	0.04	0.04315
Salmon	57	GO:0033962	cytoplasmic mRNA processing body assembl...	3	1	0.04	0.04315
Salmon	58	GO:0048766	root hair initiation	23	2	0.34	0.04388
Salmon	59	GO:0007017	microtubule-based process	209	11	3.05	0.04516
Salmon	60	GO:0030148	sphingolipid biosynthetic process	36	3	0.53	0.04713
Steelblue	1	GO:0080187	floral organ senescence	7	2	0.02	0.00010
Steelblue	2	GO:0006308	DNA catabolic process	14	2	0.03	0.00045
Steelblue	3	GO:0045493	xylan catabolic process	20	2	0.05	0.00093
Steelblue	4	GO:0009828	plant-type cell wall loosening	22	2	0.05	0.00112
Steelblue	5	GO:0048235	pollen sperm cell differentiation	96	3	0.22	0.00133
Steelblue	6	GO:0071242	cellular response to ammonium ion	2	1	0	0.00453
Steelblue	7	GO:0005975	carbohydrate metabolic process	1092	8	2.48	0.00479
Steelblue	8	GO:1902025	nitrate import	4	1	0.01	0.00905
Steelblue	9	GO:0090548	response to nitrate starvation	4	1	0.01	0.00905
Steelblue	10	GO:0009830	cell wall modification involved in absci...	4	1	0.01	0.00905
Steelblue	11	GO:0090305	nucleic acid phosphodiester bond hydroly...	70	2	0.16	0.01098
Steelblue	12	GO:0035864	response to potassium ion	5	1	0.01	0.01129
Steelblue	13	GO:0019433	triglyceride catabolic process	5	1	0.01	0.01129
Steelblue	14	GO:0045490	pectin catabolic process	7	1	0.02	0.01578
Steelblue	15	GO:0046373	L-arabinose metabolic process	7	1	0.02	0.01578
Steelblue	16	GO:0010623	programmed cell death involved in cell d...	8	1	0.02	0.01801
Steelblue	17	GO:0010256	endomembrane system organization	95	2	0.22	0.01959
Steelblue	18	GO:0009395	phospholipid catabolic process	9	1	0.02	0.02024
Steelblue	19	GO:0051782	negative regulation of cell division	9	1	0.02	0.02024
Steelblue	20	GO:0010047	fruit dehiscence	10	1	0.02	0.02246
Steelblue	21	GO:0045168	cell-cell signaling involved in cell fat...	11	1	0.02	0.02468
Steelblue	22	GO:0010311	lateral root formation	113	2	0.26	0.02707
Steelblue	23	GO:0031222	arabinan catabolic process	13	1	0.03	0.02911
Steelblue	24	GO:0030071	regulation of mitotic metaphase/anaphase...	15	1	0.03	0.03351
Steelblue	25	GO:0048268	clathrin coat assembly	17	1	0.04	0.03790
Steelblue	26	GO:0009061	anaerobic respiration	17	1	0.04	0.03790
Steelblue	27	GO:0048658	anther wall tapetum development	18	1	0.04	0.04008
Steelblue	28	GO:0010037	response to carbon dioxide	20	1	0.05	0.04444
Tan	1	GO:0043981	histone H4-K5 acetylation	3	2	0.01	9.2e-06
Tan	2	GO:0031929	TOR signaling	4	2	0.01	1.8e-05
Tan	3	GO:0048497	maintenance of floral organ identity	19	2	0.03	0.00051
Tan	4	GO:0043481	anthocyanin accumulation in tissues in r...	22	2	0.04	0.00069
Tan	5	GO:0016573	histone acetylation	42	4	0.07	0.00143
Tan	6	GO:1905168	positive regulation of double-strand bre...	1	1	0	0.00178
Tan	7	GO:1902185	positive regulation of shoot apical meri...	1	1	0	0.00178
Tan	8	GO:0009294	DNA mediated transformation	45	2	0.08	0.00288
Tan	9	GO:0051127	positive regulation of actin nucleation	2	1	0	0.00355
Tan	10	GO:0035278	miRNA mediated inhibition of translation	2	1	0	0.00355
Tan	11	GO:1903647	negative regulation of chlorophyll catab...	2	1	0	0.00355
Tan	12	GO:0048208	COPII vesicle coating	3	1	0.01	0.00533
Tan	13	GO:0009660	amyloplast organization	4	1	0.01	0.00709
Tan	14	GO:0010071	root meristem specification	5	1	0.01	0.00886
Tan	15	GO:0071722	detoxification of arsenic-containing sub...	5	1	0.01	0.00886
Tan	16	GO:0009590	detection of gravity	6	1	0.01	0.01062
Tan	17	GO:2000028	regulation of photoperiodism, flowering	89	2	0.16	0.01087
Tan	18	GO:0000184	nuclear-transcribed mRNA catabolic proce...	7	1	0.01	0.01238
Tan	19	GO:0009910	negative regulation of flower developmen...	96	2	0.17	0.01256
Tan	20	GO:0048510	regulation of timing of transition from ...	97	2	0.17	0.01281
Tan	21	GO:0006723	cuticle hydrocarbon biosynthetic process	9	1	0.02	0.01589
Tan	22	GO:0098609	cell-cell adhesion	9	1	0.02	0.01589
Tan	23	GO:0006511	ubiquitin-dependent protein catabolic pr...	302	3	0.54	0.01610
Tan	24	GO:0016444	somatic cell DNA recombination	10	1	0.02	0.01765
Tan	25	GO:0050994	regulation of lipid catabolic process	10	1	0.02	0.01765
Tan	26	GO:0031087	deadenylation-independent decapping of n...	11	1	0.02	0.01939
Tan	27	GO:0019375	galactolipid biosynthetic process	13	1	0.02	0.02288
Tan	28	GO:0015977	carbon fixation	13	1	0.02	0.02288
Tan	29	GO:0010228	vegetative to reproductive phase transit...	326	5	0.58	0.02324
Tan	30	GO:0009959	negative gravitropism	17	1	0.03	0.02982
Tan	31	GO:0031053	primary miRNA processing	18	1	0.03	0.03155
Tan	32	GO:0006397	mRNA processing	187	2	0.33	0.04337
Tan	33	GO:0010072	primary shoot apical meristem specificat...	28	1	0.05	0.04865
Turquoise	1	GO:0007018	microtubule-based movement	56	33	5.93	7.7e-18
Turquoise	2	GO:0006260	DNA replication	163	75	17.26	7.0e-17
Turquoise	3	GO:0048366	leaf development	595	84	63.01	1.4e-08
Turquoise	4	GO:0006310	DNA recombination	152	55	16.1	4.8e-08
Turquoise	5	GO:0006270	DNA replication initiation	17	11	1.8	1.2e-07
Turquoise	6	GO:0007094	mitotic spindle assembly checkpoint	9	8	0.95	1.3e-07
Turquoise	7	GO:0000724	double-strand break repair via homologou...	67	28	7.1	1.4e-07
Turquoise	8	GO:0048528	post-embryonic root development	309	42	32.72	3.1e-07
Turquoise	9	GO:0006281	DNA repair	286	80	30.29	8.3e-07
Turquoise	10	GO:0000911	cytokinesis by cell plate formation	82	31	8.68	1.1e-06
Turquoise	11	GO:0045010	actin nucleation	42	14	4.45	4.3e-06
Turquoise	12	GO:0061062	regulation of nematode larval developmen...	12	8	1.27	5.2e-06
Turquoise	13	GO:0009960	endosperm development	81	21	8.58	5.9e-06
Turquoise	14	GO:0006268	DNA unwinding involved in DNA replicatio...	7	6	0.74	8.9e-06
Turquoise	15	GO:0006096	glycolytic process	69	21	7.31	1.3e-05
Turquoise	16	GO:0007062	sister chromatid cohesion	27	13	2.86	1.3e-05
Turquoise	17	GO:0051016	barbed-end actin filament capping	21	10	2.22	2.0e-05
Turquoise	18	GO:0008285	negative regulation of cell proliferatio...	49	16	5.19	2.6e-05
Turquoise	19	GO:0007076	mitotic chromosome condensation	6	5	0.64	7.3e-05
Turquoise	20	GO:0032465	regulation of cytokinesis	7	6	0.74	0.00012
Turquoise	21	GO:0010020	chloroplast fission	21	9	2.22	0.00015
Turquoise	22	GO:0080188	RNA-directed DNA methylation	45	14	4.77	0.00015
Turquoise	23	GO:0032875	regulation of DNA endoreduplication	27	11	2.86	0.00020
Turquoise	24	GO:0009934	regulation of meristem structural organi...	41	13	4.34	0.00021
Turquoise	25	GO:0048229	gametophyte development	780	105	82.6	0.00024
Turquoise	26	GO:0006349	regulation of gene expression by genetic...	33	11	3.49	0.00039
Turquoise	27	GO:0010444	guard mother cell differentiation	11	6	1.16	0.00040
Turquoise	28	GO:0046686	response to cadmium ion	649	95	68.73	0.00056
Turquoise	29	GO:0051783	regulation of nuclear division	40	15	4.24	0.00056
Turquoise	30	GO:0010306	rhamnogalacturonan II biosynthetic proce...	5	4	0.53	0.00057
Turquoise	31	GO:1904667	negative regulation of ubiquitin protein...	5	4	0.53	0.00057
Turquoise	32	GO:0008283	cell proliferation	190	49	20.12	0.00060
Turquoise	33	GO:0071249	cellular response to nitrate	25	9	2.65	0.00069
Turquoise	34	GO:0010342	endosperm cellularization	12	6	1.27	0.00073
Turquoise	35	GO:0007140	male meiotic nuclear division	45	16	4.77	0.00087
Turquoise	36	GO:0007049	cell cycle	541	156	57.29	0.00091
Turquoise	37	GO:0009932	cell tip growth	221	48	23.4	0.00094
Turquoise	38	GO:0090063	positive regulation of microtubule nucle...	3	3	0.32	0.00119
Turquoise	39	GO:1901671	positive regulation of superoxide dismut...	3	3	0.32	0.00119
Turquoise	40	GO:0042023	DNA endoreduplication	59	21	6.25	0.00120
Turquoise	41	GO:0007143	female meiotic nuclear division	13	6	1.38	0.00124
Turquoise	42	GO:0051276	chromosome organization	482	140	51.04	0.00129
Turquoise	43	GO:0048016	inositol phosphate-mediated signaling	6	4	0.64	0.00158
Turquoise	44	GO:0010069	zygote asymmetric cytokinesis in embryo ...	6	4	0.64	0.00158
Turquoise	45	GO:0000914	phragmoplast assembly	6	4	0.64	0.00158
Turquoise	46	GO:0051259	protein complex oligomerization	91	16	9.64	0.00163
Turquoise	47	GO:0010216	maintenance of DNA methylation	18	7	1.91	0.00163
Turquoise	48	GO:0010267	production of ta-siRNAs involved in RNA ...	28	9	2.97	0.00174
Turquoise	49	GO:0016126	sterol biosynthetic process	27	10	2.86	0.00176
Turquoise	50	GO:0000278	mitotic cell cycle	203	85	21.5	0.00180
Turquoise	51	GO:0016458	gene silencing	258	59	27.32	0.00196
Turquoise	52	GO:0009860	pollen tube growth	162	32	17.16	0.00199
Turquoise	53	GO:0008643	carbohydrate transport	51	12	5.4	0.00210
Turquoise	54	GO:0000338	protein deneddylation	10	5	1.06	0.00211
Turquoise	55	GO:0042026	protein refolding	10	5	1.06	0.00211
Turquoise	56	GO:0006457	protein folding	174	35	18.43	0.00217
Turquoise	57	GO:0007346	regulation of mitotic cell cycle	67	31	7.1	0.00225
Turquoise	58	GO:0006342	chromatin silencing	96	27	10.17	0.00231
Turquoise	59	GO:0005983	starch catabolic process	19	7	2.01	0.00235
Turquoise	60	GO:0010067	procambium histogenesis	19	7	2.01	0.00235
Turquoise	61	GO:0048317	seed morphogenesis	24	8	2.54	0.00241
Turquoise	62	GO:0009742	brassinosteroid mediated signaling pathw...	95	17	10.06	0.00243
Turquoise	63	GO:0051365	cellular response to potassium ion starv...	35	10	3.71	0.00265
Turquoise	64	GO:0071359	cellular response to dsRNA	93	20	9.85	0.00280
Turquoise	65	GO:0009826	unidimensional cell growth	447	88	47.34	0.00286
Turquoise	66	GO:0006995	cellular response to nitrogen starvation	30	9	3.18	0.00297
Turquoise	67	GO:0006075	(1->3)-beta-D-glucan biosynthetic proces...	15	6	1.59	0.00301
Turquoise	68	GO:0005975	carbohydrate metabolic process	1092	164	115.64	0.00318
Turquoise	69	GO:0010091	trichome branching	66	15	6.99	0.00323
Turquoise	70	GO:0010440	stomatal lineage progression	19	11	2.01	0.00333
Turquoise	71	GO:0048583	regulation of response to stimulus	941	106	99.65	0.00335
Turquoise	72	GO:0045003	double-strand break repair via synthesis...	7	4	0.74	0.00337
Turquoise	73	GO:0060236	regulation of mitotic spindle organizati...	7	4	0.74	0.00337
Turquoise	74	GO:0006955	immune response	596	61	63.12	0.00341
Turquoise	75	GO:0000226	microtubule cytoskeleton organization	135	38	14.3	0.00394
Turquoise	76	GO:0007059	chromosome segregation	101	47	10.7	0.00412
Turquoise	77	GO:0008356	asymmetric cell division	34	12	3.6	0.00418
Turquoise	78	GO:0046034	ATP metabolic process	135	33	14.3	0.00425
Turquoise	79	GO:0007127	meiosis I	68	23	7.2	0.00427
Turquoise	80	GO:0010212	response to ionizing radiation	39	14	4.13	0.00431
Turquoise	81	GO:0007135	meiosis II	16	8	1.69	0.00434
Turquoise	82	GO:0010389	regulation of G2/M transition of mitotic...	9	7	0.95	0.00434
Turquoise	83	GO:0010286	heat acclimation	78	17	8.26	0.00435
Turquoise	84	GO:0035024	negative regulation of Rho protein signa...	4	3	0.42	0.00437
Turquoise	85	GO:0010234	anther wall tapetum cell fate specificat...	4	3	0.42	0.00437
Turquoise	86	GO:0030259	lipid glycosylation	4	3	0.42	0.00437
Turquoise	87	GO:0010971	positive regulation of G2/M transition o...	4	3	0.42	0.00437
Turquoise	88	GO:0080171	lytic vacuole organization	4	3	0.42	0.00437
Turquoise	89	GO:0032957	inositol trisphosphate metabolic process	16	6	1.69	0.00438
Turquoise	90	GO:0034968	histone lysine methylation	100	23	10.59	0.00438
Turquoise	91	GO:0051026	chiasma assembly	21	7	2.22	0.00450
Turquoise	92	GO:0051017	actin filament bundle assembly	21	7	2.22	0.00450
Turquoise	93	GO:0009561	megagametogenesis	112	21	11.86	0.00508
Turquoise	94	GO:0043622	cortical microtubule organization	39	10	4.13	0.00619
Turquoise	95	GO:0016070	RNA metabolic process	2900	279	307.11	0.00668
Turquoise	96	GO:0007010	cytoskeleton organization	255	69	27	0.00746
Turquoise	97	GO:0048765	root hair cell differentiation	210	37	22.24	0.00798
Turquoise	98	GO:0007020	microtubule nucleation	16	8	1.69	0.00817
Turquoise	99	GO:0007129	synapsis	40	13	4.24	0.00833
Turquoise	100	GO:0030244	cellulose biosynthetic process	80	16	8.47	0.00946
Turquoise	101	GO:0090630	activation of GTPase activity	5	3	0.53	0.01006
Turquoise	102	GO:1900384	regulation of flavonol biosynthetic proc...	11	5	1.16	0.01018
Turquoise	103	GO:0042138	meiotic DNA double-strand break formatio...	9	4	0.95	0.01019
Turquoise	104	GO:0019252	starch biosynthetic process	44	10	4.66	0.01094
Turquoise	105	GO:0051693	actin filament capping	23	12	2.44	0.01111
Turquoise	106	GO:0007004	telomere maintenance via telomerase	6	4	0.64	0.01119
Turquoise	107	GO:0051647	nucleus localization	6	3	0.64	0.01120
Turquoise	108	GO:0010480	microsporocyte differentiation	2	2	0.21	0.01121
Turquoise	109	GO:1901181	negative regulation of cellular response...	2	2	0.21	0.01121
Turquoise	110	GO:0015739	sialic acid transport	2	2	0.21	0.01121
Turquoise	111	GO:0042351	'de novo' GDP-L-fucose biosynthetic proc...	2	2	0.21	0.01121
Turquoise	112	GO:0051290	protein heterotetramerization	2	2	0.21	0.01121
Turquoise	113	GO:0071480	cellular response to gamma radiation	2	2	0.21	0.01121
Turquoise	114	GO:0006269	DNA replication, synthesis of RNA primer	2	2	0.21	0.01121
Turquoise	115	GO:0043987	histone H3-S10 phosphorylation	2	2	0.21	0.01121
Turquoise	116	GO:0000025	maltose catabolic process	2	2	0.21	0.01121
Turquoise	117	GO:0071435	potassium ion export	2	2	0.21	0.01121
Turquoise	118	GO:0031145	anaphase-promoting complex-dependent cat...	2	2	0.21	0.01121
Turquoise	119	GO:0051649	establishment of localization in cell	561	60	59.41	0.01122
Turquoise	120	GO:0009744	response to sucrose	157	22	16.63	0.01125
Turquoise	121	GO:0009942	longitudinal axis specification	19	6	2.01	0.01125
Turquoise	122	GO:0010332	response to gamma radiation	27	9	2.86	0.01269
Turquoise	123	GO:2000032	regulation of secondary shoot formation	20	6	2.12	0.01466
Turquoise	124	GO:0000712	resolution of meiotic recombination inte...	10	4	1.06	0.01558
Turquoise	125	GO:0045962	positive regulation of development, hete...	10	4	1.06	0.01558
Turquoise	126	GO:0051567	histone H3-K9 methylation	54	13	5.72	0.01575
Turquoise	127	GO:1903508	positive regulation of nucleic acid-temp...	376	27	39.82	0.01609
Turquoise	128	GO:0009639	response to red or far red light	358	39	37.91	0.01612
Turquoise	129	GO:0046283	anthocyanin-containing compound metaboli...	152	10	16.1	0.01640
Turquoise	130	GO:0009294	DNA mediated transformation	45	10	4.77	0.01736
Turquoise	131	GO:0006306	DNA methylation	97	32	10.27	0.01785
Turquoise	132	GO:0046785	microtubule polymerization	24	11	2.54	0.01836
Turquoise	133	GO:0051307	meiotic chromosome separation	16	7	1.69	0.01845
Turquoise	134	GO:0006312	mitotic recombination	7	4	0.74	0.01851
Turquoise	135	GO:0010424	DNA methylation on cytosine within a CG ...	6	3	0.64	0.01854
Turquoise	136	GO:0010442	guard cell morphogenesis	6	3	0.64	0.01854
Turquoise	137	GO:0007112	male meiosis cytokinesis	6	3	0.64	0.01854
Turquoise	138	GO:0009865	pollen tube adhesion	6	3	0.64	0.01854
Turquoise	139	GO:0009590	detection of gravity	6	3	0.64	0.01854
Turquoise	140	GO:1904668	positive regulation of ubiquitin protein...	6	3	0.64	0.01854
Turquoise	141	GO:0044030	regulation of DNA methylation	23	7	2.44	0.01869
Turquoise	142	GO:0009846	pollen germination	87	16	9.21	0.01944
Turquoise	143	GO:0034976	response to endoplasmic reticulum stress	40	9	4.24	0.02126
Turquoise	144	GO:0006002	fructose 6-phosphate metabolic process	16	5	1.69	0.02133
Turquoise	145	GO:0030154	cell differentiation	838	133	88.74	0.02188
Turquoise	146	GO:0010050	vegetative phase change	19	6	2.01	0.02241
Turquoise	147	GO:0010569	regulation of double-strand break repair...	12	5	1.27	0.02243
Turquoise	148	GO:0001578	microtubule bundle formation	11	4	1.16	0.02246
Turquoise	149	GO:0030422	production of siRNA involved in RNA inte...	68	18	7.2	0.02251
Turquoise	150	GO:0001558	regulation of cell growth	148	25	15.67	0.02316
Turquoise	151	GO:0006284	base-excision repair	23	7	2.44	0.02345
Turquoise	152	GO:0008284	positive regulation of cell proliferatio...	41	9	4.34	0.02524
Turquoise	153	GO:2000024	regulation of leaf development	155	16	16.41	0.02568
Turquoise	154	GO:0006265	DNA topological change	17	5	1.8	0.02764
Turquoise	155	GO:0050826	response to freezing	62	12	6.57	0.02768
Turquoise	156	GO:0000003	reproduction	2531	345	268.03	0.02822
Turquoise	157	GO:0009845	seed germination	261	35	27.64	0.02910
Turquoise	158	GO:0052541	plant-type cell wall cellulose metabolic...	20	5	2.12	0.02988
Turquoise	159	GO:0009558	embryo sac cellularization	7	3	0.74	0.02991
Turquoise	160	GO:0031936	negative regulation of chromatin silenci...	7	3	0.74	0.02991
Turquoise	161	GO:0000082	G1/S transition of mitotic cell cycle	7	3	0.74	0.02991
Turquoise	162	GO:0051301	cell division	297	74	31.45	0.03010
Turquoise	163	GO:0009793	embryo development ending in seed dorman...	651	93	68.94	0.03039
Turquoise	164	GO:0032876	negative regulation of DNA endoreduplica...	12	4	1.27	0.03093
Turquoise	165	GO:0048015	phosphatidylinositol-mediated signaling	12	4	1.27	0.03093
Turquoise	166	GO:0048444	floral organ morphogenesis	102	12	10.8	0.03102
Turquoise	167	GO:0031000	response to caffeine	5	4	0.53	0.03119
Turquoise	168	GO:0051656	establishment of organelle localization	43	8	4.55	0.03119
Turquoise	169	GO:0019673	GDP-mannose metabolic process	8	3	0.85	0.03124
Turquoise	170	GO:1902806	regulation of cell cycle G1/S phase tran...	3	2	0.32	0.03125
Turquoise	171	GO:2000082	regulation of L-ascorbic acid biosynthet...	3	2	0.32	0.03125
Turquoise	172	GO:2000025	regulation of leaf formation	3	2	0.32	0.03125
Turquoise	173	GO:0032355	response to estradiol	3	2	0.32	0.03125
Turquoise	174	GO:0010425	DNA methylation on cytosine within a CNG...	3	2	0.32	0.03125
Turquoise	175	GO:0022619	generative cell differentiation	3	2	0.32	0.03125
Turquoise	176	GO:0010253	UDP-rhamnose biosynthetic process	3	2	0.32	0.03125
Turquoise	177	GO:0010246	rhamnogalacturonan I biosynthetic proces...	3	2	0.32	0.03125
Turquoise	178	GO:0010235	guard mother cell cytokinesis	3	2	0.32	0.03125
Turquoise	179	GO:1990426	mitotic recombination-dependent replicat...	3	2	0.32	0.03125
Turquoise	180	GO:0045857	negative regulation of molecular functio...	3	2	0.32	0.03125
Turquoise	181	GO:1900039	positive regulation of cellular response...	3	2	0.32	0.03125
Turquoise	182	GO:0034090	maintenance of meiotic sister chromatid ...	3	2	0.32	0.03125
Turquoise	183	GO:0051382	kinetochore assembly	3	2	0.32	0.03125
Turquoise	184	GO:0006433	prolyl-tRNA aminoacylation	3	2	0.32	0.03125
Turquoise	185	GO:0033566	gamma-tubulin complex localization	3	2	0.32	0.03125
Turquoise	186	GO:0009664	plant-type cell wall organization	186	34	19.7	0.03289
Turquoise	187	GO:0009944	polarity specification of adaxial/abaxia...	57	11	6.04	0.03481
Turquoise	188	GO:0042742	defense response to bacterium	636	76	67.35	0.03486
Turquoise	189	GO:0042127	regulation of cell proliferation	127	33	13.45	0.03515
Turquoise	190	GO:0007275	multicellular organism development	3628	461	384.2	0.03796
Turquoise	191	GO:0016573	histone acetylation	42	10	4.45	0.04080
Turquoise	192	GO:0001736	establishment of planar polarity	13	4	1.38	0.04102
Turquoise	193	GO:2000114	regulation of establishment of cell pola...	13	4	1.38	0.04102
Turquoise	194	GO:0046854	phosphatidylinositol phosphorylation	25	6	2.65	0.04248
Turquoise	195	GO:0009965	leaf morphogenesis	208	31	22.03	0.04310
Turquoise	196	GO:0007155	cell adhesion	20	7	2.12	0.04397
Turquoise	197	GO:0000919	cell plate assembly	20	6	2.12	0.04404
Turquoise	198	GO:0019287	isopentenyl diphosphate biosynthetic pro...	8	3	0.85	0.04415
Turquoise	199	GO:0032147	activation of protein kinase activity	8	3	0.85	0.04415
Turquoise	200	GO:0019676	ammonia assimilation cycle	8	3	0.85	0.04415
Turquoise	201	GO:0090058	metaxylem development	8	3	0.85	0.04415
Turquoise	202	GO:0009908	flower development	809	97	85.67	0.04888
Turquoise	203	GO:0010026	trichome differentiation	162	30	17.16	0.04929
Turquoise	204	GO:0009553	embryo sac development	234	41	24.78	0.04972
Turquoise	205	GO:0040029	regulation of gene expression, epigeneti...	263	60	27.85	0.04993
Yellow	1	GO:0009834	plant-type secondary cell wall biogenesi...	112	33	6.6	1.2e-16
Yellow	2	GO:0045492	xylan biosynthetic process	44	26	2.59	1.1e-13
Yellow	3	GO:0010417	glucuronoxylan biosynthetic process	30	14	1.77	3.3e-10
Yellow	4	GO:0042732	D-xylose metabolic process	6	5	0.35	4.0e-06
Yellow	5	GO:0015790	UDP-xylose transmembrane transport	5	4	0.29	5.7e-05
Yellow	6	GO:0010345	suberin biosynthetic process	33	9	1.94	8.8e-05
Yellow	7	GO:0046274	lignin catabolic process	43	10	2.53	0.00016
Yellow	8	GO:0006546	glycine catabolic process	9	6	0.53	0.00016
Yellow	9	GO:1990937	xylan acetylation	3	3	0.18	0.00020
Yellow	10	GO:0007017	microtubule-based process	209	25	12.32	0.00033
Yellow	11	GO:0006571	tyrosine biosynthetic process	7	4	0.41	0.00036
Yellow	12	GO:0006949	syncytium formation	49	10	2.89	0.00048
Yellow	13	GO:0019953	sexual reproduction	404	20	23.81	0.00063
Yellow	14	GO:0009808	lignin metabolic process	132	21	7.78	0.00075
Yellow	15	GO:0007166	cell surface receptor signaling pathway	20	7	1.18	0.00127
Yellow	16	GO:0071629	cytoplasm protein quality control by the...	10	4	0.59	0.00189
Yellow	17	GO:0005975	carbohydrate metabolic process	1092	114	64.35	0.00241
Yellow	18	GO:0010584	pollen exine formation	43	8	2.53	0.00324
Yellow	19	GO:0009173	pyrimidine ribonucleoside monophosphate ...	8	3	0.47	0.00346
Yellow	20	GO:0033587	shikimate biosynthetic process	2	2	0.12	0.00347
Yellow	21	GO:0048354	mucilage biosynthetic process involved i...	64	10	3.77	0.00401
Yellow	22	GO:0009704	de-etiolation	45	8	2.65	0.00434
Yellow	23	GO:0010054	trichoblast differentiation	223	22	13.14	0.00546
Yellow	24	GO:0006833	water transport	30	6	1.77	0.00556
Yellow	25	GO:0002238	response to molecule of fungal origin	22	5	1.3	0.00799
Yellow	26	GO:0031539	positive regulation of anthocyanin metab...	50	7	2.95	0.00909
Yellow	27	GO:0016131	brassinosteroid metabolic process	26	5	1.53	0.00911
Yellow	28	GO:0070676	intralumenal vesicle formation	8	3	0.47	0.00913
Yellow	29	GO:0009812	flavonoid metabolic process	206	22	12.14	0.00983
Yellow	30	GO:0030833	regulation of actin filament polymerizat...	49	6	2.89	0.00997
Yellow	31	GO:1901347	negative regulation of secondary cell wa...	3	2	0.18	0.01000
Yellow	32	GO:0019464	glycine decarboxylation via glycine clea...	3	2	0.18	0.01000
Yellow	33	GO:0010183	pollen tube guidance	52	8	3.06	0.01056
Yellow	34	GO:0030244	cellulose biosynthetic process	80	12	4.71	0.01097
Yellow	35	GO:0030643	cellular phosphate ion homeostasis	16	4	0.94	0.01233
Yellow	36	GO:0052325	cell wall pectin biosynthetic process	13	4	0.77	0.01308
Yellow	37	GO:0080094	response to trehalose-6-phosphate	9	3	0.53	0.01311
Yellow	38	GO:0017157	regulation of exocytosis	9	3	0.53	0.01311
Yellow	39	GO:0006564	L-serine biosynthetic process	9	3	0.53	0.01311
Yellow	40	GO:0009715	chalcone biosynthetic process	9	3	0.53	0.01311
Yellow	41	GO:2000037	regulation of stomatal complex patternin...	9	3	0.53	0.01311
Yellow	42	GO:0006169	adenosine salvage	9	3	0.53	0.01311
Yellow	43	GO:0006221	pyrimidine nucleotide biosynthetic proce...	31	4	1.83	0.01792
Yellow	44	GO:0010081	regulation of inflorescence meristem gro...	4	2	0.24	0.01922
Yellow	45	GO:0006598	polyamine catabolic process	4	2	0.24	0.01922
Yellow	46	GO:0035999	tetrahydrofolate interconversion	4	2	0.24	0.01922
Yellow	47	GO:0080170	hydrogen peroxide transmembrane transpor...	4	2	0.24	0.01922
Yellow	48	GO:0010248	establishment or maintenance of transmem...	4	2	0.24	0.01922
Yellow	49	GO:0006888	ER to Golgi vesicle-mediated transport	37	6	2.18	0.01999
Yellow	50	GO:0085029	extracellular matrix assembly	70	9	4.12	0.02124
Yellow	51	GO:2000038	regulation of stomatal complex developme...	22	6	1.3	0.02342
Yellow	52	GO:2000122	negative regulation of stomatal complex ...	11	3	0.65	0.02357
Yellow	53	GO:0009958	positive gravitropism	49	7	2.89	0.02383
Yellow	54	GO:0009409	response to cold	710	48	41.84	0.02546
Yellow	55	GO:0045493	xylan catabolic process	20	4	1.18	0.02724
Yellow	56	GO:0046777	protein autophosphorylation	148	15	8.72	0.02822
Yellow	57	GO:0009826	unidimensional cell growth	447	36	26.34	0.02884
Yellow	58	GO:0060918	auxin transport	174	15	10.25	0.02987
Yellow	59	GO:0055075	potassium ion homeostasis	26	4	1.53	0.03006
Yellow	60	GO:0018258	protein O-linked glycosylation via hydro...	12	3	0.71	0.03007
Yellow	61	GO:0015937	coenzyme A biosynthetic process	12	3	0.71	0.03007
Yellow	62	GO:0098755	maintenance of seed dormancy by absisic ...	12	3	0.71	0.03007
Yellow	63	GO:0015672	monovalent inorganic cation transport	187	11	11.02	0.03026
Yellow	64	GO:0019632	shikimate metabolic process	7	4	0.41	0.03067
Yellow	65	GO:0043157	response to cation stress	5	2	0.29	0.03079
Yellow	66	GO:0006545	glycine biosynthetic process	5	2	0.29	0.03079
Yellow	67	GO:0090227	regulation of red or far-red light signa...	5	2	0.29	0.03079
Yellow	68	GO:0050482	arachidonic acid secretion	5	2	0.29	0.03079
Yellow	69	GO:0015729	oxaloacetate transport	5	2	0.29	0.03079
Yellow	70	GO:0080185	effector dependent induction by symbiont...	5	2	0.29	0.03079
Yellow	71	GO:0010224	response to UV-B	158	16	9.31	0.03119
Yellow	72	GO:0009561	megagametogenesis	112	10	6.6	0.03200
Yellow	73	GO:0007034	vacuolar transport	124	11	7.31	0.03328
Yellow	74	GO:0016192	vesicle-mediated transport	379	37	22.33	0.03393
Yellow	75	GO:0030042	actin filament depolymerization	43	6	2.53	0.03730
Yellow	76	GO:0046470	phosphatidylcholine metabolic process	23	4	1.36	0.03738
Yellow	77	GO:0006891	intra-Golgi vesicle-mediated transport	13	3	0.77	0.03742
Yellow	78	GO:0032260	response to jasmonic acid stimulus invol...	22	4	1.3	0.03749
Yellow	79	GO:0000910	cytokinesis	112	6	6.6	0.03771
Yellow	80	GO:0010090	trichome morphogenesis	133	12	7.84	0.04250
Yellow	81	GO:0010215	cellulose microfibril organization	23	4	1.36	0.04334
Yellow	82	GO:0015693	magnesium ion transport	23	4	1.36	0.04334
Yellow	83	GO:0010080	regulation of floral meristem growth	6	2	0.35	0.04440
Yellow	84	GO:0007043	cell-cell junction assembly	6	2	0.35	0.04440
Yellow	85	GO:0051014	actin filament severing	6	2	0.35	0.04440
Yellow	86	GO:0009094	L-phenylalanine biosynthetic process	6	2	0.35	0.04440
Yellow	87	GO:0072659	protein localization to plasma membrane	6	2	0.35	0.04440
Yellow	88	GO:0009629	response to gravity	159	17	9.37	0.04494
Yellow	89	GO:0015914	phospholipid transport	14	3	0.82	0.04560
Yellow	90	GO:0010405	arabinogalactan protein metabolic proces...	14	3	0.82	0.04560
Yellow	91	GO:0009416	response to light stimulus	1091	65	64.29	0.04719
Yellow	92	GO:0009699	phenylpropanoid biosynthetic process	137	24	8.07	0.04756
Yellowgreen	1	GO:0080179	1-methylguanosine metabolic process	1	1	0	0.00037
Yellowgreen	2	GO:0001522	pseudouridine synthesis	26	1	0.01	0.00953
Yellowgreen	3	GO:0010197	polar nucleus fusion	47	1	0.02	0.01717
Yellowgreen	4	GO:0006400	tRNA modification	48	1	0.02	0.01753
Yellowgreen	5	GO:0048235	pollen sperm cell differentiation	96	1	0.04	0.03481
Yellowgreen	6	GO:0007005	mitochondrion organization	98	1	0.04	0.03552
1 Genes annotated with the given GO ID in our GO-terms database (Plaza 4.0)

## Sheet: TableS2
Table S2: Gene ontology terms aggregation in keywords. In order to facilitate the analysis of the GO-terms enrichment analysis an agregation of the Cell Wall related GO-terms in keywords was performed
Keyword	GO-term ID	Biological process	Annotated1
SCW	GO:0009834	plant-type secondary cell wall biogenesis	112
	GO:1901347	negative regulation of secondary cell wall biogenesis	3
	GO:1901348	positive regulation of secondary cell wall biogenesis	4
	GO:2000652	regulation of secondary cell wall biogenesis	51
CW	GO:0052386	cell wall thickening	74
	GO:0016998	cell wall macromolecule catabolic process	21
	GO:0042546	cell wall biogenesis	263
	GO:0042547	cell wall modification involved in multidimensional cell growth	9
	GO:0009831	plant-type cell wall modification involved in multidimensional cell growth	5
	GO:0009664	plant-type cell wall organization	186
	GO:0042545	cell wall modification	177
	GO:0009828	plant-type cell wall loosening	22
	GO:0009830	cell wall modification involved in abscission	4
	GO:0071668	plant-type cell wall assembly	33
	GO:0006075	(1->3)-beta-D-glucan biosynthetic process	15
Lignin	GO:0046274	lignin catabolic process	43
	GO:1901430	positive regulation of syringal lignin biosynthetic process	2
	GO:0009808	lignin metabolic process	132
	GO:0009809	lignin biosynthetic process	72
Xylan	GO:0045492	xylan biosynthetic process	44
	GO:1990937	xylan acetylation	3
	GO:0015790	UDP-xylose transmembrane transport	5
	GO:0042732	D-xylose metabolic process	6
	GO:0010417	glucuronoxylan biosynthetic process	30
	GO:0045493	xylan catabolic process	20
	GO:0010411	xyloglucan metabolic process	90
Cellulose	GO:0030244	cellulose biosynthetic process	80
	GO:0052324	plant-type cell wall cellulose biosynthetic process	13
	GO:0010215	cellulose microfibril organization	23
	GO:0052541	plant-type cell wall cellulose metabolic process	20
Pectin	GO:0010400	rhamnogalacturonan I side chain metabolic process	2
	GO:0045489	pectin biosynthetic process	25
	GO:0010306	rhamnogalacturonan II biosynthetic process	5
	GO:0010246	rhamnogalacturonan I biosynthetic process	3
	GO:0010253	UDP-rhamnose biosynthetic process	3
	GO:1902066	regulation of cell wall pectin metabolic process	13
	GO:0045490	pectin catabolic process	7
	GO:0052325	cell wall pectin biosynthetic process	13
	GO:0048354	mucilage biosynthetic process involved in seed coat development	64
	GO:0033481	galacturonate biosynthetic process	4
	GO:0019567	arabinose biosynthetic process	5
	GO:0010405	arabinogalactan protein metabolic process	14
Phenylpropanoid pathway	GO:0033587	shikimate biosynthetic process	2
	GO:0019632	shikimate metabolic process	7
	GO:0009699	phenylpropanoid biosynthetic process	137
	GO:0009805	coumarin biosynthetic process	2
	GO:0009094	L-phenylalanine biosynthetic process	6
	GO:0006559	L-phenylalanine catabolic process	15
	GO:0080088	spermidine hydroxycinnamate conjugate biosynthetic process	1
Flavonoid	GO:0009812	flavonoid metabolic process	206
	GO:0031539	positive regulation of anthocyanin metabolic process	50
	GO:1900384	regulation of flavonol biosynthetic process	11
	GO:0010023	proanthocyanidin biosynthetic process	6
	GO:0009715	chalcone biosynthetic process	9
Vessels development	GO:0090058	metaxylem development	8
	GO:0010089	xylem development	54
	GO:0010222	stem vascular tissue pattern formation	7
Wax	GO:0010345	suberin biosynthetic process	33
	GO:0010143	cutin biosynthetic process	68
1 Number of genes annotated with the given GO ID in our GO-terms database

## Sheet: TableS3
Table S3: List of the Cell wall related genes retrieved from the bibliography and their functions. Gene functions were defined according to the different sources considered
Gene ID	Function	Gene Class in Figure 7 (Left column)
Sobic.010G194500	Expansins	Cell Expansion
Sobic.010G121800	Expansins	Cell Expansion
Sobic.010G120100	Expansins	Cell Expansion
Sobic.010G006200	Expansins	Cell Expansion
Sobic.009G173700	Expansins	Cell Expansion
Sobic.007G166500	Expansins	Cell Expansion
Sobic.007G020200	Expansins	Cell Expansion
Sobic.007G019900	Expansins	Cell Expansion
Sobic.007G018000	Expansins	Cell Expansion
Sobic.006G191700	Expansins	Cell Expansion
Sobic.006G171300	Expansins	Cell Expansion
Sobic.006G171200	Expansins	Cell Expansion
Sobic.006G031900	Expansins	Cell Expansion
Sobic.004G294500	Expansins	Cell Expansion
Sobic.004G294400	Expansins	Cell Expansion
Sobic.004G294300	Expansins	Cell Expansion
Sobic.004G227900	Expansins	Cell Expansion
Sobic.004G191600	Expansins	Cell Expansion
Sobic.004G121900	Expansins	Cell Expansion
Sobic.003G128800	Expansins	Cell Expansion
Sobic.003G059900	Expansins	Cell Expansion
Sobic.002G300000	Expansins	Cell Expansion
Sobic.002G245200	Expansins	Cell Expansion
Sobic.002G124500	Expansins	Cell Expansion
Sobic.001G540000	Expansins	Cell Expansion
Sobic.001G516500	Expansins	Cell Expansion
Sobic.001G499900	Expansins	Cell Expansion
Sobic.001G314600	Expansins	Cell Expansion
Sobic.001G311000	Expansins	Cell Expansion
Sobic.001G306200	Expansins	Cell Expansion
Sobic.001G301500	Expansins	Cell Expansion
Sobic.001G300800	Expansins	Cell Expansion
Sobic.001G300500	Expansins	Cell Expansion
Sobic.001G300400	Expansins	Cell Expansion
Sobic.001G238400	Expansins	Cell Expansion
Sobic.001G238300	Expansins	Cell Expansion
Sobic.001G238200	Expansins	Cell Expansion
Sobic.001G237800	Expansins	Cell Expansion
Sobic.001G155700	Expansins	Cell Expansion
Sobic.001G155600	Expansins	Cell Expansion
Sobic.010G271000	Expansins	Cell Expansion
Sobic.001G542100	Expansins	Cell Expansion
Sobic.001G300900	Expansins	Cell Expansion
Sobic.002G124400	Expansins	Cell Expansion
Sobic.001G542200	Expansins	Cell Expansion
Sobic.006G171100	Expansins	Cell Expansion
Sobic.003G444400	Expansins	Cell Expansion
Sobic.001G301600	Expansins	Cell Expansion
Sobic.001G301400	Expansins	Cell Expansion
Sobic.001G301000	Expansins	Cell Expansion
Sobic.002G305800	Expansins	Cell Expansion
Sobic.010G268700	Expansins	Cell Expansion
Sobic.004G119800	Expansins	Cell Expansion
Sobic.001G301300	Expansins	Cell Expansion
Sobic.001G539940	Expansins	Cell Expansion
Sobic.001G539700	Expansins	Cell Expansion
Sobic.001G306500	Expansins	Cell Expansion
Sobic.001G306400	Expansins	Cell Expansion
Sobic.001G300700	Expansins	Cell Expansion
Sobic.001G539880	Expansins	Cell Expansion
Sobic.004G121600	Expansins	Cell Expansion
Sobic.001G356400	Expansins	Cell Expansion
Sobic.001G499800	Expansins	Cell Expansion
Sobic.007G020100	Expansins	Cell Expansion
Sobic.004G121800	Expansins	Cell Expansion
Sobic.004G119600	Expansins	Cell Expansion
Sobic.001G237900	Expansins	Cell Expansion
Sobic.001G539600	Expansins	Cell Expansion
Sobic.004G121700	Expansins	Cell Expansion
Sobic.004G119900	Expansins	Cell Expansion
Sobic.003G112100	Expansins	Cell Expansion
Sobic.001G238100	Expansins	Cell Expansion
Sobic.001G238000	Expansins	Cell Expansion
Sobic.004G120000	Expansins	Cell Expansion
Sobic.002G309300	Expansins	Cell Expansion
Sobic.001G539760	Expansins	Cell Expansion
Sobic.004G121500	Expansins	Cell Expansion
Sobic.006G209100	Expansins	Cell Expansion
Sobic.004G238801	Expansins	Cell Expansion
Sobic.003G338801	Expansins	Cell Expansion
Sobic.001G539820	Expansins	Cell Expansion
Sobic.001G499701	Expansins	Cell Expansion
Sobic.010G008600	Cellulose synthase-like	Cellulose
Sobic.008G125700	Cellulose synthase-like	Cellulose
Sobic.007G050600	Cellulose synthase-like	Cellulose
Sobic.006G080800	Cellulose synthase-like	Cellulose
Sobic.003G308100	Cellulose synthase-like	Cellulose
Sobic.002G334100	Cellulose synthase-like	Cellulose
Sobic.002G334000	Cellulose synthase-like	Cellulose
Sobic.002G333900	Cellulose synthase-like	Cellulose
Sobic.001G252700	Cellulose synthase-like	Cellulose
Sobic.001G075600	Cellulose synthase-like	Cellulose
Sobic.001G283400	Cellulose synthase-like	Cellulose
Sobic.007G100800	Cellulose synthase-like	Cellulose
Sobic.010G146000	Cellulose synthase-like	Cellulose
Sobic.002G334500	Cellulose synthase-like	Cellulose
Sobic.002G334400	Cellulose synthase-like	Cellulose
Sobic.002G334300	Cellulose synthase-like	Cellulose
Sobic.002G334200	Cellulose synthase-like	Cellulose
Sobic.001G242000	Cellulose synthase-like	Cellulose
Sobic.002G171200	Cellulose synthase-like	Cellulose
Sobic.006G080700	Cellulose synthase-like	Cellulose
Sobic.007G090600	Cellulose synthase-like	Cellulose
Sobic.002G238300	Cellulose synthase-like	Cellulose
Sobic.003G442500	Cellulose synthase-like	Cellulose
Sobic.002G237900	Cellulose synthase-like	Cellulose
Sobic.006G080600	Cellulose synthase-like	Cellulose
Sobic.009G194200	Cellulose synthase-like	Cellulose
Sobic.002G022700	Cellulose synthase-like	Cellulose
Sobic.004G255200	Cellulose synthase-like	Cellulose
Sobic.007G137400	Cellulose synthase-like	Cellulose
Sobic.002G385800	Cellulose synthase-like	Cellulose
Sobic.002G139900	Cellulose synthase-like	Cellulose
Sobic.001G490000	Cellulose synthase-like	Cellulose
Sobic.004G238700	Cellulose synthase-like	Cellulose
Sobic.010G197300	Cellulose synthase-like	Cellulose
Sobic.004G075900	Cellulose synthase-like	Cellulose
Sobic.004G255500	Cellulose synthase-like	Cellulose
Sobic.009G063400	Cellulose synthases	Cellulose
Sobic.003G296400	Cellulose synthases	Cellulose
Sobic.002G205500	Cellulose synthases	Cellulose
Sobic.002G118700	Cellulose synthases	Cellulose
Sobic.002G094600	Cellulose synthases	Cellulose
Sobic.002G075500	Cellulose synthases	Cellulose
Sobic.001G224300	Cellulose synthases	Cellulose
Sobic.001G045700	Cellulose synthases	Cellulose
Sobic.001G021500	Cellulose synthases	Cellulose
Sobic.003G049600	Cellulose synthases	Cellulose
Sobic.010G183700	Cellulose synthases	Cellulose
Sobic.001G406700	acetylation of xylan	Hemicellulose
Sobic.009G105000	acetylation of xylan	Hemicellulose
Sobic.003G344200	acetylation of xylan	Hemicellulose
Sobic.010G161450	fucosyltransferase	Hemicellulose
Sobic.010G118300	fucosyltransferase	Hemicellulose
Sobic.010G087400	fucosyltransferase	Hemicellulose
Sobic.009G158000	fucosyltransferase	Hemicellulose
Sobic.003G358100	fucosyltransferase	Hemicellulose
Sobic.003G053700	fucosyltransferase	Hemicellulose
Sobic.002G217700	fucosyltransferase	Hemicellulose
Sobic.001G050800	Galactosyltransferase	Hemicellulose
Sobic.004G051300	Galactosyltransferase	Hemicellulose
Sobic.002G068800	Galactosyltransferase	Hemicellulose
Sobic.008G169800	Galactosyltransferase	Hemicellulose
Sobic.010G256600	Glycosyltransferase	Hemicellulose
Sobic.003G431100	Glycosyltransferase	Hemicellulose
Sobic.003G108500	Glycosyltransferase	Hemicellulose
Sobic.008G141800	Homogalacturonan 1-galacturonosyltransferase	Hemicellulose
Sobic.007G105700	Homogalacturonan 1-galacturonosyltransferase	Hemicellulose
Sobic.006G232000	Homogalacturonan 1-galacturonosyltransferase	Hemicellulose
Sobic.004G244100	Homogalacturonan 1-galacturonosyltransferase	Hemicellulose
Sobic.004G151400	Homogalacturonan 1-galacturonosyltransferase	Hemicellulose
Sobic.003G282600	Homogalacturonan 1-galacturonosyltransferase	Hemicellulose
Sobic.001G384200	Homogalacturonan 1-galacturonosyltransferase	Hemicellulose
Sobic.001G338400	Homogalacturonan 1-galacturonosyltransferase	Hemicellulose
Sobic.001G131900	Homogalacturonan 1-galacturonosyltransferase	Hemicellulose
Sobic.001G521500	Homogalacturonan 1-galacturonosyltransferase	Hemicellulose
Sobic.002G241100	Homogalacturonan 1-galacturonosyltransferase	Hemicellulose
Sobic.010G274800	Homogalacturonan 1-galacturonosyltransferase	Hemicellulose
Sobic.002G274700	Homogalacturonan 1-galacturonosyltransferase	Hemicellulose
Sobic.004G177000	Homogalacturonan 1-galacturonosyltransferase	Hemicellulose
Sobic.008G022500	Homogalacturonan 1-galacturonosyltransferase	Hemicellulose
Sobic.009G177200	Homogalacturonan 1-galacturonosyltransferase	Hemicellulose
Sobic.003G376700	Homogalacturonan 1-galacturonosyltransferase	Hemicellulose
Sobic.009G144200	Homogalacturonan 1-galacturonosyltransferase	Hemicellulose
Sobic.003G360500	Homogalacturonan 1-galacturonosyltransferase	Hemicellulose
Sobic.002G420100	Homogalacturonan 1-galacturonosyltransferase	Hemicellulose
Sobic.001G479800	Homogalacturonan 1-galacturonosyltransferase	Hemicellulose
Sobic.005G169500	Homogalacturonan 1-galacturonosyltransferase	Hemicellulose
Sobic.006G148200	Homogalacturonan 1-galacturonosyltransferase	Hemicellulose
Sobic.010G092400	Homogalacturonan 1-galacturonosyltransferase	Hemicellulose
Sobic.004G237800	Homogalacturonan 1-galacturonosyltransferase	Hemicellulose
Sobic.004G336401	Homogalacturonan 1-galacturonosyltransferase	Hemicellulose
Sobic.001G364700	Homogalacturonan 1-galacturonosyltransferase	Hemicellulose
Sobic.010G101400	Homogalacturonan 1-galacturonosyltransferase	Hemicellulose
Sobic.002G398400	Homogalacturonan 1-galacturonosyltransferase	Hemicellulose
Sobic.001G138200	Homogalacturonan 1-galacturonosyltransferase	Hemicellulose
Sobic.001G391300	Homogalacturonan 1-galacturonosyltransferase	Hemicellulose
Sobic.006G157800	Homogalacturonan 1-galacturonosyltransferase	Hemicellulose
Sobic.002G423600	Homogalacturonan 1-galacturonosyltransferase	Hemicellulose
Sobic.001G460000	Homogalacturonan 1-galacturonosyltransferase	Hemicellulose
Sobic.009G229300	Nucleotide-diphospho-sugar transferase	Hemicellulose
Sobic.006G242100	Nucleotide-diphospho-sugar transferase	Hemicellulose
Sobic.006G002600	Nucleotide-diphospho-sugar transferase	Hemicellulose
Sobic.003G254700	Nucleotide-diphospho-sugar transferase	Hemicellulose
Sobic.002G430700	Nucleotide-diphospho-sugar transferase	Hemicellulose
Sobic.008G016500	Rhamnogalacturonan I lyases	Hemicellulose
Sobic.005G123300	Rhamnogalacturonan I lyases	Hemicellulose
Sobic.009G259300	Rhamnogalacturonan I lyases	Hemicellulose
Sobic.005G024000	Rhamnogalacturonan I lyases	Hemicellulose
Sobic.005G024100	Rhamnogalacturonan I lyases	Hemicellulose
Sobic.007G173300	Rhamnogalacturonan I lyases	Hemicellulose
Sobic.004G007600	UDP xylosyl substitution of arabinoxylan	Hemicellulose
Sobic.003G390700	Xylan arabinosyl transferase	Hemicellulose
Sobic.001G409100	Xylan backbone synthesis	Hemicellulose
Sobic.010G238800	Xylan backbone synthesis	Hemicellulose
Sobic.004G308400	Xyloglucan fucosyltransferases (MUR2)	Hemicellulose
Sobic.010G082400	Xyloglucan fucosyltransferases (MUR2)	Hemicellulose
Sobic.004G125100	Xyloglucan fucosyltransferases (MUR2)	Hemicellulose
Sobic.008G054100	Xyloglucan fucosyltransferases (MUR2)	Hemicellulose
Sobic.004G308200	Xyloglucan fucosyltransferases (MUR2)	Hemicellulose
Sobic.004G308300	Xyloglucan fucosyltransferases (MUR2)	Hemicellulose
Sobic.004G308500	Xyloglucan fucosyltransferases (MUR2)	Hemicellulose
Sobic.004G124800	Xyloglucan fucosyltransferases (MUR2)	Hemicellulose
Sobic.006G097900	Xyloglucan fucosyltransferases (MUR2)	Hemicellulose
Sobic.010G082000	Xyloglucan fucosyltransferases (MUR2)	Hemicellulose
Sobic.004G308600	Xyloglucan fucosyltransferases (MUR2)	Hemicellulose
Sobic.002G019000	Xyloglucan fucosyltransferases (MUR2)	Hemicellulose
Sobic.004G125300	Xyloglucan fucosyltransferases (MUR2)	Hemicellulose
Sobic.010G082300	Xyloglucan fucosyltransferases (MUR2)	Hemicellulose
Sobic.002G019100	Xyloglucan fucosyltransferases (MUR2)	Hemicellulose
Sobic.010G082100	Xyloglucan fucosyltransferases (MUR2)	Hemicellulose
Sobic.002G225900	Xyloglucan fucosyltransferases (MUR2)	Hemicellulose
Sobic.002G019200	Xyloglucan fucosyltransferases (MUR2)	Hemicellulose
Sobic.010G082201	Xyloglucan fucosyltransferases (MUR2)	Hemicellulose
Sobic.009G220200	Xyloglucan galactosyltransferases (MUR3)	Hemicellulose
Sobic.009G220100	Xyloglucan galactosyltransferases (MUR3)	Hemicellulose
Sobic.008G077900	Xyloglucan galactosyltransferases (MUR3)	Hemicellulose
Sobic.008G021000	Xyloglucan galactosyltransferases (MUR3)	Hemicellulose
Sobic.007G139300	Xyloglucan galactosyltransferases (MUR3)	Hemicellulose
Sobic.006G260900	Xyloglucan galactosyltransferases (MUR3)	Hemicellulose
Sobic.006G186200	Xyloglucan galactosyltransferases (MUR3)	Hemicellulose
Sobic.006G186100	Xyloglucan galactosyltransferases (MUR3)	Hemicellulose
Sobic.006G059000	Xyloglucan galactosyltransferases (MUR3)	Hemicellulose
Sobic.004G213500	Xyloglucan galactosyltransferases (MUR3)	Hemicellulose
Sobic.004G070100	Xyloglucan galactosyltransferases (MUR3)	Hemicellulose
Sobic.003G410800	Xyloglucan galactosyltransferases (MUR3)	Hemicellulose
Sobic.003G410700	Xyloglucan galactosyltransferases (MUR3)	Hemicellulose
Sobic.003G410600	Xyloglucan galactosyltransferases (MUR3)	Hemicellulose
Sobic.003G405600	Xyloglucan galactosyltransferases (MUR3)	Hemicellulose
Sobic.003G360300	Xyloglucan galactosyltransferases (MUR3)	Hemicellulose
Sobic.003G331000	Xyloglucan galactosyltransferases (MUR3)	Hemicellulose
Sobic.003G102700	Xyloglucan galactosyltransferases (MUR3)	Hemicellulose
Sobic.002G342300	Xyloglucan galactosyltransferases (MUR3)	Hemicellulose
Sobic.002G062100	Xyloglucan galactosyltransferases (MUR3)	Hemicellulose
Sobic.001G538700	Xyloglucan galactosyltransferases (MUR3)	Hemicellulose
Sobic.001G506900	Xyloglucan galactosyltransferases (MUR3)	Hemicellulose
Sobic.001G506800	Xyloglucan galactosyltransferases (MUR3)	Hemicellulose
Sobic.001G506700	Xyloglucan galactosyltransferases (MUR3)	Hemicellulose
Sobic.001G506600	Xyloglucan galactosyltransferases (MUR3)	Hemicellulose
Sobic.001G506500	Xyloglucan galactosyltransferases (MUR3)	Hemicellulose
Sobic.001G387300	Xyloglucan galactosyltransferases (MUR3)	Hemicellulose
Sobic.001G303300	Xyloglucan galactosyltransferases (MUR3)	Hemicellulose
Sobic.001G229100	Xyloglucan galactosyltransferases (MUR3)	Hemicellulose
Sobic.001G228900	Xyloglucan galactosyltransferases (MUR3)	Hemicellulose
Sobic.001G486900	Xyloglucan galactosyltransferases (MUR3)	Hemicellulose
Sobic.001G229000	Xyloglucan galactosyltransferases (MUR3)	Hemicellulose
Sobic.010G059400	Xyloglucan galactosyltransferases (MUR3)	Hemicellulose
Sobic.004G159100	Xyloglucan galactosyltransferases (MUR3)	Hemicellulose
Sobic.009G162700	Xyloglucan galactosyltransferases (MUR3)	Hemicellulose
Sobic.001G541601	Xyloglucan galactosyltransferases (MUR3)	Hemicellulose
Sobic.003G234701	Xyloglucan galactosyltransferases (MUR3)	Hemicellulose
Sobic.004G256400	Xyloglucan xylosyltransferases and galactomannan ga transferases	Hemicellulose
Sobic.004G164000	Xyloglucan xylosyltransferases and galactomannan ga transferases	Hemicellulose
Sobic.001G401600	Xyloglucan xylosyltransferases and galactomannan ga transferases	Hemicellulose
Sobic.008G035700	Xyloglucan xylosyltransferases and galactomannan ga transferases	Hemicellulose
Sobic.005G144500	Xyloglucan xylosyltransferases and galactomannan ga transferases	Hemicellulose
Sobic.008G035800	Xyloglucan xylosyltransferases and galactomannan ga transferases	Hemicellulose
Sobic.005G144101	Xyloglucan xylosyltransferases and galactomannan ga transferases	Hemicellulose
Sobic.003G059600	Xyloglucan xylosyltransferases and galactomannan ga transferases	Hemicellulose
Sobic.005G144000	Xyloglucan xylosyltransferases and galactomannan ga transferases	Hemicellulose
Sobic.001G396700	Xyloglucan xylosyltransferases and galactomannan ga transferases	Hemicellulose
Sobic.001G396600	Xyloglucan xylosyltransferases and galactomannan ga transferases	Hemicellulose
Sobic.002G116800	Xyloglucan xylosyltransferases and galactomannan ga transferases	Hemicellulose
Sobic.009G034300	HXXXD-type acyl-transferase	Hemicellulose ; Monolignols
Sobic.003G219700	HXXXD-type acyl-transferase	Hemicellulose ; Monolignols
Sobic.003G043600	HXXXD-type acyl-transferase	Hemicellulose ; Monolignols
Sobic.003G037800	HXXXD-type acyl-transferase	Hemicellulose ; Monolignols
Sobic.004G272700	4CL_coumarate:CoA ligase	Monolignols
Sobic.010G214900	4CL_coumarate:CoA ligase	Monolignols
Sobic.007G145600	4CL_coumarate:CoA ligase	Monolignols
Sobic.004G062500	4CL_coumarate:CoA ligase	Monolignols
Sobic.001G500800	4CL_coumarate:CoA ligase	Monolignols
Sobic.003G337400	C4H_cinnamate-4-hydroxylase	Monolignols
Sobic.002G126600	C4H_cinnamate-4-hydroxylase	Monolignols
Sobic.010G071900	CAD_cinnamyalcohol dehydrogenase	Monolignols
Sobic.006G014700	CAD_cinnamyalcohol dehydrogenase	Monolignols
Sobic.010G072000	CAD_cinnamyalcohol dehydrogenase	Monolignols
Sobic.004G071000	CAD_cinnamyalcohol dehydrogenase	Monolignols
Sobic.010G052200	CCOAOMT_caffeoyCoA methyltransferase	Monolignols
Sobic.007G218800	CCOAOMT_caffeoyCoA methyltransferase	Monolignols
Sobic.007G141200	CCR_cinnamoyl CoA reductase	Monolignols
Sobic.004G065600	CCR_cinnamoyl CoA reductase	Monolignols
Sobic.010G066000	CCR_cinnamoyl CoA reductase	Monolignols
Sobic.001G037800	CCR_cinnamoyl CoA reductase	Monolignols
Sobic.010G180100	coumaroyl CoA transferase- HXXXtype acytransferase	Monolignols
Sobic.009G181800	cytochrome P450	Monolignols
Sobic.003G327800	cytochrome P450	Monolignols
Sobic.001G196300	F5H_ferulic acid hydroxylase	Monolignols
Sobic.010G066700	hydroxycinnamoyCoA shikimate/quinate hydroxycinnamoyl transferase	Monolignols
Sobic.007G142100	hydroxycinnamoyCoA shikimate/quinate hydroxycinnamoyl transferase	Monolignols
Sobic.006G136800	hydroxycinnamoyCoA shikimate/quinate hydroxycinnamoyl transferase	Monolignols
Sobic.004G212300	hydroxycinnamoyCoA shikimate/quinate hydroxycinnamoyl transferase	Monolignols
Sobic.002G205100	hydroxycinnamoyCoA shikimate/quinate hydroxycinnamoyl transferase	Monolignols
Sobic.002G175600	hydroxycinnamoyCoA shikimate/quinate hydroxycinnamoyl transferase	Monolignols
Sobic.002G205300	hydroxycinnamoyCoA shikimate/quinate hydroxycinnamoyl transferase	Monolignols
Sobic.007G047300	O-methyltransferase	Monolignols
Sobic.006G148800	PAL_phenylalanine ammonilyase	Monolignols
Sobic.004G220700	PAL_phenylalanine ammonilyase	Monolignols
Sobic.004G220400	PAL_phenylalanine ammonilyase	Monolignols
Sobic.004G220300	PAL_phenylalanine ammonilyase	Monolignols
Sobic.004G220600	PAL_phenylalanine ammonilyase	Monolignols
Sobic.009G162300	Laccases	Oxidative enzymes
Sobic.008G090800	Laccases	Oxidative enzymes
Sobic.005G215300	Laccases	Oxidative enzymes
Sobic.003G357600	Laccases	Oxidative enzymes
Sobic.003G353200	Laccases	Oxidative enzymes
Sobic.003G352800	Laccases	Oxidative enzymes
Sobic.003G352700	Laccases	Oxidative enzymes
Sobic.003G341500	Laccases	Oxidative enzymes
Sobic.003G111900	Laccases	Oxidative enzymes
Sobic.001G422300	Laccases	Oxidative enzymes
Sobic.001G403100	Laccases	Oxidative enzymes
Sobic.010G268500	Laccases	Oxidative enzymes
Sobic.004G314200	Laccases	Oxidative enzymes
Sobic.005G198500	Laccases	Oxidative enzymes
Sobic.004G314300	Laccases	Oxidative enzymes
Sobic.004G235900	Laccases	Oxidative enzymes
Sobic.004G236000	Laccases	Oxidative enzymes
Sobic.005G005800	Laccases	Oxidative enzymes
Sobic.009G162800	Laccases	Oxidative enzymes
Sobic.005G163800	Laccases	Oxidative enzymes
Sobic.004G236100	Laccases	Oxidative enzymes
Sobic.003G357500	Laccases	Oxidative enzymes
Sobic.003G357700	Laccases	Oxidative enzymes
Sobic.005G156700	Laccases	Oxidative enzymes
Sobic.003G231400	Laccases	Oxidative enzymes
Sobic.010G232500	peroxidase	Oxidative enzymes
Sobic.009G032600	peroxidase	Oxidative enzymes
Sobic.005G011300	peroxidase	Oxidative enzymes
Sobic.002G416600	peroxidase	Oxidative enzymes
Sobic.001G277000	peroxidase	Oxidative enzymes
Sobic.010G245800	peroxidase	Oxidative enzymes
Sobic.009G186600	peroxidase	Oxidative enzymes
Sobic.001G235800	peroxidase	Oxidative enzymes
Sobic.010G245500	peroxidase	Oxidative enzymes
Sobic.010G161900	peroxidase	Oxidative enzymes
Sobic.009G144900	peroxidase	Oxidative enzymes
Sobic.009G055100	peroxidase	Oxidative enzymes
Sobic.008G114700	peroxidase	Oxidative enzymes
Sobic.007G192300	peroxidase	Oxidative enzymes
Sobic.005G011200	peroxidase	Oxidative enzymes
Sobic.004G105100	peroxidase	Oxidative enzymes
Sobic.003G183300	peroxidase	Oxidative enzymes
Sobic.003G127100	peroxidase	Oxidative enzymes
Sobic.003G121100	peroxidase	Oxidative enzymes
Sobic.002G416700	peroxidase	Oxidative enzymes
Sobic.002G357000	peroxidase	Oxidative enzymes
Sobic.002G234200	peroxidase	Oxidative enzymes
Sobic.001G528100	peroxidase	Oxidative enzymes
Sobic.001G444500	peroxidase	Oxidative enzymes
Sobic.001G328100	peroxidase	Oxidative enzymes
Sobic.010G034300	Pectate and pectin lyases	Pectins
Sobic.008G058200	Pectate and pectin lyases	Pectins
Sobic.006G014400	Pectate and pectin lyases	Pectins
Sobic.004G091000	Pectate and pectin lyases	Pectins
Sobic.003G322800	Pectate and pectin lyases	Pectins
Sobic.001G230400	Pectate and pectin lyases	Pectins
Sobic.010G034200	Pectate and pectin lyases	Pectins
Sobic.010G176400	Pectate and pectin lyases	Pectins
Sobic.003G348500	Pectate and pectin lyases	Pectins
Sobic.008G022800	Pectate and pectin lyases	Pectins
Sobic.006G204500	Pectin acetyl esterases	Pectins
Sobic.004G269400	Pectin acetyl esterases	Pectins
Sobic.003G094800	Pectin acetyl esterases	Pectins
Sobic.002G388600	Pectin acetyl esterases	Pectins
Sobic.003G445000	Pectin acetyl esterases	Pectins
Sobic.003G150600	Pectin acetyl esterases	Pectins
Sobic.009G013700	Pectin acetyl esterases	Pectins
Sobic.001G305100	Pectin acetyl esterases	Pectins
Sobic.003G150700	Pectin acetyl esterases	Pectins
Sobic.003G384800	Pectin acetyl esterases	Pectins
Sobic.003G384900	Pectin acetyl esterases	Pectins
Sobic.003G384700	Pectin acetyl esterases	Pectins
Sobic.007G146200	Pectin methyl esterases	Pectins
Sobic.006G172000	Pectin methyl esterases	Pectins
Sobic.006G086900	Pectin methyl esterases	Pectins
Sobic.003G292100	Pectin methyl esterases	Pectins
Sobic.003G178000	Pectin methyl esterases	Pectins
Sobic.001G252300	Pectin methyl esterases	Pectins
Sobic.005G217101	Pectin methyl esterases	Pectins
Sobic.003G376900	Pectin methyl esterases	Pectins
Sobic.008G131300	Pectin methyl esterases	Pectins
Sobic.004G350400	Pectin methyl esterases	Pectins
Sobic.009G203200	Pectin methyl esterases	Pectins
Sobic.007G075600	Pectin methyl esterases	Pectins
Sobic.004G350500	Pectin methyl esterases	Pectins
Sobic.005G009600	Pectin methyl esterases	Pectins
Sobic.002G399700	Pectin methyl esterases	Pectins
Sobic.002G370300	Pectin methyl esterases	Pectins
Sobic.003G143600	Pectin methyl esterases	Pectins
Sobic.005G009900	Pectin methyl esterases	Pectins
Sobic.002G138400	Pectin methyl esterases	Pectins
Sobic.002G251600	Pectin methyl esterases	Pectins
Sobic.003G231500	Pectin methyl esterases	Pectins
Sobic.001G490800	Pectin methyl esterases	Pectins
Sobic.004G277501	Pectin methyl esterases	Pectins
Sobic.010G017600	Pectin methyl esterases	Pectins
Sobic.009G246700	acetyCoA transporter
Sobic.001G392200	acetyCoA transporter
Sobic.001G399900	COBRlike protein
Sobic.001G336700	COBRlike protein
Sobic.001G086200	COBRlike protein
Sobic.004G172700	cytosolic Invertase
Sobic.003G153800	cytosolic Invertase
Sobic.004G255600	cytosolic Invertase
Sobic.001G391600	cytosolic Invertase
Sobic.010G239900	dwarf1_ G20oxidase
Sobic.009G130000	End1-glucanases
Sobic.009G129800	End1-glucanases
Sobic.007G090427	End1-glucanases
Sobic.009G079900	End1-glucanases
Sobic.007G119300	End1-glucanases
Sobic.006G134700	End1-glucanases
Sobic.004G318300	End1-glucanases
Sobic.004G248100	End1-glucanases
Sobic.004G244600	End1-glucanases
Sobic.003G148500	End1-glucanases
Sobic.002G276600	End1-glucanases
Sobic.001G384600	End1-glucanases
Sobic.001G099100	End1-glucanases
Sobic.003G015700	End1-glucanases
Sobic.006G265100	End1-glucanases
Sobic.006G282300	End1-glucanases
Sobic.010G106100	End1-glucanases
Sobic.002G273500	End1-glucanases
Sobic.003G015800	End1-glucanases
Sobic.002G193600	End1-glucanases
Sobic.004G042700	End1-glucanases
Sobic.010G266100	End1-glucanases
Sobic.006G090900	End1-glucanases
Sobic.004G021400	End1-glucanases
Sobic.007G131300	End1-glucanases
Sobic.007G017300	End1-glucanases
Sobic.010G101900	End1-glucanases
Sobic.009G029800	End1-glucanases
Sobic.K044400	End1-glucanases
Sobic.006G032800	Endxylanases
Sobic.003G082700	Endxylanases
Sobic.001G466400	Endxylanases
Sobic.001G466000	Endxylanases
Sobic.001G439400	Endxylanases
Sobic.002G127400	Endxylanases
Sobic.001G140300	Endxylanases
Sobic.004G154000	Endxylanases
Sobic.002G053800	Endxylanases
Sobic.003G083000	Endxylanases
Sobic.001G466100	Endxylanases
Sobic.009G055900	FASCICLIlike arabinogalactaprotein
Sobic.003G250700	FASCICLIlike arabinogalactaprotein
Sobic.003G062000	FASCICLIlike arabinogalactaprotein
Sobic.002G154600	FASCICLIlike arabinogalactaprotein
Sobic.009G056400	FASCICLIlike arabinogalactaprotein
Sobic.010G173800	Galactosidases
Sobic.009G213100	Galactosidases
Sobic.008G052200	Galactosidases
Sobic.007G176900	Galactosidases
Sobic.003G374100	Galactosidases
Sobic.003G197100	Galactosidases
Sobic.001G493900	Galactosidases
Sobic.001G433200	Galactosidases
Sobic.002G279900	Galactosidases
Sobic.009G146500	Galactosidases
Sobic.003G179700	Galactosidases
Sobic.004G093400	Galactosidases
Sobic.007G012100	Galactosidases
Sobic.001G437801	Glucan 1-glucosidases
Sobic.002G328600	Glucan 1-glucosidases
Sobic.002G328300	Glucan 1-glucosidases
Sobic.002G327900	Glucan 1-glucosidases
Sobic.002G314500	Glucan 1-glucosidases
Sobic.002G084700	Glucan 1-glucosidases
Sobic.001G452900	Glucan 1-glucosidases
Sobic.001G346200	Glucan 1-glucosidases
Sobic.002G328200	Glucan 1-glucosidases
Sobic.005G164000	Glucan 1-glucosidases
Sobic.003G290400	Glucan 1-glucosidases
Sobic.001G061900	Glucan 1-glucosidases
Sobic.007G078800	Glucan 1-glucosidases
Sobic.002G351700	Glucan 1-glucosidases
Sobic.001G148300	Glucan 1-glucosidases
Sobic.010G177600	Glucan 1-glucosidases
Sobic.002G148900	Glucan 1-glucosidases
Sobic.004G313200	Glucan 1-glucosidases
Sobic.002G045800	Glucan 1-glucosidases
Sobic.004G036800	Glucan 1-glucosidases
Sobic.001G404000	Glucan 1-glucosidases
Sobic.009G210900	Glucan 1-glucosidases
Sobic.007G197000	Glucan 1-glucosidases
Sobic.002G255600	Glucan 1-glucosidases
Sobic.001G014700	Glucan 1-glucosidases
Sobic.001G142200	Glucan 1-glucosidases
Sobic.005G228900	Glucan 1-glucosidases
Sobic.010G022500	Glucan 1-glucosidases
Sobic.006G271100	Glucan 1-glucosidases
Sobic.001G357900	Glucan 1-glucosidases
Sobic.001G109400	Glucan 1-glucosidases
Sobic.001G263500	Glucan 1-glucosidases
Sobic.001G445700	Glucan 1-glucosidases
Sobic.004G083100	Glucan 1-glucosidases
Sobic.009G154600	Glucan 1-glucosidases
Sobic.006G069200	Glucan 1-glucosidases
Sobic.004G165600	Glucan 1-glucosidases
Sobic.010G155500	Glucan 1-glucosidases
Sobic.003G364600	Glucan 1-glucosidases
Sobic.010G186700	Glucan 1-glucosidases
Sobic.003G326700	Glucan 1-glucosidases
Sobic.003G421900	Glucan 1-glucosidases
Sobic.002G275800	Glucan 1-glucosidases
Sobic.009G201400	Glucan 1-glucosidases
Sobic.009G183400	Glucan 1-glucosidases
Sobic.003G422100	Glucan 1-glucosidases
Sobic.009G119400	Glucan 1-glucosidases
Sobic.003G422000	Glucan 1-glucosidases
Sobic.003G421500	Glucan 1-glucosidases
Sobic.003G422200	Glucan 1-glucosidases
Sobic.009G119200	Glucan 1-glucosidases
Sobic.003G421700	Glucan 1-glucosidases
Sobic.008G146700	Glucan 1-glucosidases
Sobic.003G423500	Glucan 1-glucosidases
Sobic.010G275800	Glucan synthaslike (Callose synthase)
Sobic.001G542500	Glucan synthaslike (Callose synthase)
Sobic.001G033300	Glucan synthaslike (Callose synthase)
Sobic.004G107800	Glucan synthaslike (Callose synthase)
Sobic.004G358400	Glucan synthaslike (Callose synthase)
Sobic.003G179600	Glucan synthaslike (Callose synthase)
Sobic.010G064200	Glucan synthaslike (Callose synthase)
Sobic.003G180100	Glucan synthaslike (Callose synthase)
Sobic.003G298900	Glucan synthaslike (Callose synthase)
Sobic.003G252500	Glucan synthaslike (Callose synthase)
Sobic.001G542450	Glucan synthaslike (Callose synthase)
Sobic.001G529600	Glucan synthaslike (Callose synthase)
Sobic.001G400000	NAD dependent epimerase/dehydratase
Sobic.006G217300	NAD dependent epimerase/dehydratase
Sobic.010G190200	Polygalacturonases
Sobic.010G190100	Polygalacturonases
Sobic.010G005000	Polygalacturonases
Sobic.009G216100	Polygalacturonases
Sobic.007G006700	Polygalacturonases
Sobic.005G204700	Polygalacturonases
Sobic.004G319600	Polygalacturonases
Sobic.004G113900	Polygalacturonases
Sobic.004G080000	Polygalacturonases
Sobic.003G232600	Polygalacturonases
Sobic.003G153200	Polygalacturonases
Sobic.003G141800	Polygalacturonases
Sobic.002G246400	Polygalacturonases
Sobic.002G090400	Polygalacturonases
Sobic.001G525000	Polygalacturonases
Sobic.001G454800	Polygalacturonases
Sobic.001G045400	Polygalacturonases
Sobic.003G153100	Polygalacturonases
Sobic.003G384300	Polygalacturonases
Sobic.007G180450	Polygalacturonases
Sobic.009G243500	Polygalacturonases
Sobic.004G028700	Polygalacturonases
Sobic.002G214900	Polygalacturonases
Sobic.001G026800	Polygalacturonases
Sobic.009G216300	Polygalacturonases
Sobic.001G045800	Polygalacturonases
Sobic.003G223100	Polygalacturonases
Sobic.009G250800	Polygalacturonases
Sobic.003G187700	Polygalacturonases
Sobic.001G045900	Polygalacturonases
Sobic.003G050100	Polygalacturonases
Sobic.010G161400	Polygalacturonases
Sobic.006G178900	Polygalacturonases
Sobic.003G173800	Polygalacturonases
Sobic.010G190001	Polygalacturonases
Sobic.003G226000	Polygalacturonases
Sobic.010G040400	Polygalacturonases
Sobic.007G112400	Polygalacturonases
Sobic.001G266300	prolinrich extensin
Sobic.001G266100	prolinrich extensin
Sobic.007G096700	prolinrich extensin
Sobic.K008000	prolinrich extensin
Sobic.005G089600	SPS_sucrosphosphate synthase
Sobic.001G378300	SUSY_sucrose synthase
Sobic.001G344500	SUSY_sucrose synthase
Sobic.003G442300	UDapiose/UDxylose synthase 2
Sobic.002G029800	UDarabinose epimerase 1
Sobic.001G084100	UDglucose dehydrogenase
Sobic.001G459800	UDglucose dehydrogenase
Sobic.007G114500	UDglucose/UDgalactose epimerase
Sobic.001G372500	UDglucose/UDgalactose epimerase
Sobic.004G326900	UDglucuronate epimerase
Sobic.001G436100	UDglucuronate epimerase
Sobic.007G196800	UDglucuronate epimerase
Sobic.002G256100	UDglucuronate epimerase
Sobic.003G348800	UDglucuronic acid decarboxylase 1
Sobic.001G418100	UDXYL synthase 6
Sobic.006G149400	UDXylose transporter into the golgi
Sobic.009G059500	UDXylose transporter into the golgi
Sobic.004G221300	UDXylose transporter into the golgi
Sobic.003G055500	UDXylose transporter into the golgi
Sobic.006G213100	UTglucosphosphate uridylyltransferase
Sobic.004G004800	vacuolar Invertase
Sobic.002G194500	Xyloglucan endotransglucosylases/hydrolases
Sobic.010G246700	Xyloglucan endotransglucosylases/hydrolases
Sobic.010G246600	Xyloglucan endotransglucosylases/hydrolases
Sobic.010G246400	Xyloglucan endotransglucosylases/hydrolases
Sobic.010G098100	Xyloglucan endotransglucosylases/hydrolases
Sobic.007G094900	Xyloglucan endotransglucosylases/hydrolases
Sobic.006G228100	Xyloglucan endotransglucosylases/hydrolases
Sobic.006G205600	Xyloglucan endotransglucosylases/hydrolases
Sobic.007G090463	Xyloglucan endotransglucosylases/hydrolases
Sobic.007G090460	Xyloglucan endotransglucosylases/hydrolases
Sobic.007G090436	Xyloglucan endotransglucosylases/hydrolases
Sobic.004G273200	Xyloglucan endotransglucosylases/hydrolases
Sobic.004G126700	Xyloglucan endotransglucosylases/hydrolases
Sobic.004G025900	Xyloglucan endotransglucosylases/hydrolases
Sobic.002G324100	Xyloglucan endotransglucosylases/hydrolases
Sobic.002G302000	Xyloglucan endotransglucosylases/hydrolases
Sobic.001G538000	Xyloglucan endotransglucosylases/hydrolases
Sobic.001G531300	Xyloglucan endotransglucosylases/hydrolases
Sobic.001G441700	Xyloglucan endotransglucosylases/hydrolases
Sobic.001G309000	Xyloglucan endotransglucosylases/hydrolases
Sobic.001G284600	Xyloglucan endotransglucosylases/hydrolases
Sobic.001G179400	Xyloglucan endotransglucosylases/hydrolases
Sobic.010G246500	Xyloglucan endotransglucosylases/hydrolases
Sobic.006G205500	Xyloglucan endotransglucosylases/hydrolases
Sobic.006G205700	Xyloglucan endotransglucosylases/hydrolases
Sobic.010G146300	Xyloglucan endotransglucosylases/hydrolases
Sobic.007G085500	Xyloglucan endotransglucosylases/hydrolases
Sobic.007G086400	Xyloglucan endotransglucosylases/hydrolases
Sobic.010G098000	Xyloglucan endotransglucosylases/hydrolases
Sobic.004G127200	Xyloglucan endotransglucosylases/hydrolases
Sobic.007G086300	Xyloglucan endotransglucosylases/hydrolases
Sobic.007G085600	Xyloglucan endotransglucosylases/hydrolases
Sobic.001G006900	Xyloglucan endotransglucosylases/hydrolases
Sobic.005G140001	Xyloglucan endotransglucosylases/hydrolases
Sobic.K044406	Xyloglucan endotransglucosylases/hydrolases
Sobic.007G006501	Yieldins
Sobic.006G044200	Yieldins
Sobic.005G110600	Yieldins
Sobic.003G263600	Yieldins
Sobic.003G244600	Yieldins
Sobic.005G099000	Yieldins
Sobic.005G177500	Yieldins
Sobic.002G055700	Yieldins
Sobic.002G055600	Yieldins
Sobic.005G098700	Yieldins
Sobic.003G364300	Yieldins
Sobic.001G543000	Yieldins
Sobic.005G177600	Yieldins
Sobic.003G363900	Yieldins
Sobic.003G364100	Yieldins
Sobic.003G364000	Yieldins
Sobic.005G224900	Yieldins
Sobic.003G364200	Yieldins
Sobic.002G109900	Yieldins
Sobic.002G109800	Yieldins
Sobic.002G109700	Yieldins
Sobic.005G177100	Yieldins
Sobic.005G177400	Yieldins
Sobic.002G110000	Yieldins

## Sheet: TableS4
Table S4: List of top subnetwork (top15xtop15) genes for each MYB and NAC bait gene
Bait gene ID	Gene co-expressed	Co-expressed gene corresponding to a structural Cell Wall Gene (from Table 3)	Co-expressed gene structural Cell Wall Gene function (from Table 3)	Co-expressed gene corresponding to a NAC or MYB gene (from Table S11)
Sobic.001G040200	Sobic.001G035000	no	NA	no
Sobic.001G040200	Sobic.001G064900	no	NA	no
Sobic.001G040200	Sobic.001G079500	no	NA	no
Sobic.001G040200	Sobic.001G100501	no	NA	no
Sobic.001G040200	Sobic.001G259600	no	NA	no
Sobic.001G040200	Sobic.001G259700	no	NA	no
Sobic.001G040200	Sobic.001G406300	no	NA	no
Sobic.001G040200	Sobic.001G482600	no	NA	no
Sobic.001G040200	Sobic.001G538866	no	NA	no
Sobic.001G040200	Sobic.002G174300	no	NA	no
Sobic.001G040200	Sobic.002G217100	no	NA	no
Sobic.001G040200	Sobic.002G225700	no	NA	no
Sobic.001G040200	Sobic.002G269100	no	NA	no
Sobic.001G040200	Sobic.002G323900	no	NA	no
Sobic.001G040200	Sobic.002G418900	no	NA	no
Sobic.001G040200	Sobic.003G234000	no	NA	no
Sobic.001G040200	Sobic.003G268900	no	NA	no
Sobic.001G040200	Sobic.004G065900	no	NA	no
Sobic.001G040200	Sobic.005G165900	no	NA	no
Sobic.001G040200	Sobic.006G259000	no	NA	no
Sobic.001G040200	Sobic.007G011200	no	NA	no
Sobic.001G040200	Sobic.007G143400	no	NA	no
Sobic.001G040200	Sobic.007G156700	no	NA	no
Sobic.001G040200	Sobic.007G175900	no	NA	no
Sobic.001G040200	Sobic.009G120800	no	NA	no
Sobic.001G040200	Sobic.009G173300	no	NA	no
Sobic.001G040200	Sobic.009G217500	no	NA	no
Sobic.001G040200	Sobic.009G217600	no	NA	no
Sobic.001G040200	Sobic.010G016500	no	NA	no
Sobic.001G040200	Sobic.010G071000	no	NA	no
Sobic.001G040200	Sobic.010G105300	no	NA	no
Sobic.001G110900	Sobic.010G052200	yes	CCOAOMT_caffeoyCoA methyltransferase	no
Sobic.001G110900	Sobic.001G110900	no	NA	MYB
Sobic.001G110900	Sobic.001G075101	no	NA	no
Sobic.001G110900	Sobic.001G131400	no	NA	no
Sobic.001G110900	Sobic.001G148400	no	NA	no
Sobic.001G110900	Sobic.001G302300	no	NA	no
Sobic.001G110900	Sobic.001G322100	no	NA	no
Sobic.001G110900	Sobic.001G361300	no	NA	no
Sobic.001G110900	Sobic.001G482100	no	NA	no
Sobic.001G110900	Sobic.001G526200	no	NA	no
Sobic.001G110900	Sobic.002G056900	no	NA	no
Sobic.001G110900	Sobic.002G242500	no	NA	no
Sobic.001G110900	Sobic.002G296600	no	NA	no
Sobic.001G110900	Sobic.002G312700	no	NA	no
Sobic.001G110900	Sobic.003G104350	no	NA	no
Sobic.001G110900	Sobic.003G104600	no	NA	no
Sobic.001G110900	Sobic.003G117500	no	NA	no
Sobic.001G110900	Sobic.003G153400	no	NA	no
Sobic.001G110900	Sobic.003G317500	no	NA	no
Sobic.001G110900	Sobic.003G366300	no	NA	no
Sobic.001G110900	Sobic.003G428900	no	NA	no
Sobic.001G110900	Sobic.004G198000	no	NA	no
Sobic.001G110900	Sobic.004G259366	no	NA	no
Sobic.001G110900	Sobic.004G301200	no	NA	no
Sobic.001G110900	Sobic.005G136200	no	NA	no
Sobic.001G110900	Sobic.005G169700	no	NA	no
Sobic.001G110900	Sobic.006G001000	no	NA	no
Sobic.001G110900	Sobic.006G128100	no	NA	no
Sobic.001G110900	Sobic.006G139300	no	NA	no
Sobic.001G110900	Sobic.006G183400	no	NA	no
Sobic.001G110900	Sobic.006G269700	no	NA	no
Sobic.001G110900	Sobic.008G078600	no	NA	no
Sobic.001G110900	Sobic.008G152600	no	NA	no
Sobic.001G110900	Sobic.008G171600	no	NA	no
Sobic.001G163800	Sobic.003G341500	yes	Laccases	no
Sobic.001G163800	Sobic.001G059600	no	NA	no
Sobic.001G163800	Sobic.001G144800	no	NA	no
Sobic.001G163800	Sobic.001G213300	no	NA	no
Sobic.001G163800	Sobic.001G379400	no	NA	no
Sobic.001G163800	Sobic.001G413700	no	NA	no
Sobic.001G163800	Sobic.002G028500	no	NA	no
Sobic.001G163800	Sobic.002G030575	no	NA	no
Sobic.001G163800	Sobic.002G030650	no	NA	no
Sobic.001G163800	Sobic.002G050100	no	NA	no
Sobic.001G163800	Sobic.002G111500	no	NA	no
Sobic.001G163800	Sobic.002G365500	no	NA	no
Sobic.001G163800	Sobic.002G409000	no	NA	no
Sobic.001G163800	Sobic.003G130100	no	NA	no
Sobic.001G163800	Sobic.003G348100	no	NA	no
Sobic.001G163800	Sobic.003G368100	no	NA	no
Sobic.001G163800	Sobic.004G290300	no	NA	no
Sobic.001G163800	Sobic.005G127200	no	NA	no
Sobic.001G163800	Sobic.007G159450	no	NA	no
Sobic.001G163800	Sobic.008G183500	no	NA	no
Sobic.001G163800	Sobic.009G088900	no	NA	no
Sobic.001G163800	Sobic.009G122300	no	NA	no
Sobic.001G163800	Sobic.009G162000	no	NA	no
Sobic.001G163800	Sobic.010G093300	no	NA	no
Sobic.001G163800	Sobic.010G115700	no	NA	no
Sobic.001G219200	Sobic.001G179400	yes	Xyloglucan endotransglucosylases/hydrolases	no
Sobic.001G219200	Sobic.001G230400	yes	Pectate and pectin lyases	no
Sobic.001G219200	Sobic.001G441700	yes	Xyloglucan endotransglucosylases/hydrolases	no
Sobic.001G219200	Sobic.002G194500	yes	Xyloglucan endotransglucosylases/hydrolases	no
Sobic.001G219200	Sobic.003G223100	yes	Polygalacturonases	no
Sobic.001G219200	Sobic.004G227900	yes	Expansins	no
Sobic.001G219200	Sobic.004G313200	yes	Glucan 1-glucosidases	no
Sobic.001G219200	Sobic.006G228100	yes	Xyloglucan endotransglucosylases/hydrolases	no
Sobic.001G219200	Sobic.001G030900	no	NA	no
Sobic.001G219200	Sobic.001G042500	no	NA	no
Sobic.001G219200	Sobic.001G062700	no	NA	no
Sobic.001G219200	Sobic.001G103000	no	NA	no
Sobic.001G219200	Sobic.001G189000	no	NA	no
Sobic.001G219200	Sobic.001G199400	no	NA	no
Sobic.001G219200	Sobic.001G264400	no	NA	no
Sobic.001G219200	Sobic.001G267800	no	NA	no
Sobic.001G219200	Sobic.001G331100	no	NA	no
Sobic.001G219200	Sobic.001G514300	no	NA	no
Sobic.001G219200	Sobic.002G004200	no	NA	no
Sobic.001G219200	Sobic.002G016400	no	NA	no
Sobic.001G219200	Sobic.002G092200	no	NA	no
Sobic.001G219200	Sobic.002G206100	no	NA	no
Sobic.001G219200	Sobic.002G221100	no	NA	no
Sobic.001G219200	Sobic.002G357800	no	NA	no
Sobic.001G219200	Sobic.002G360500	no	NA	no
Sobic.001G219200	Sobic.003G013700	no	NA	no
Sobic.001G219200	Sobic.003G019900	no	NA	no
Sobic.001G219200	Sobic.003G041900	no	NA	no
Sobic.001G219200	Sobic.003G047300	no	NA	no
Sobic.001G219200	Sobic.003G052000	no	NA	no
Sobic.001G219200	Sobic.003G085900	no	NA	no
Sobic.001G219200	Sobic.003G100400	no	NA	no
Sobic.001G219200	Sobic.003G146400	no	NA	no
Sobic.001G219200	Sobic.003G151900	no	NA	no
Sobic.001G219200	Sobic.003G152000	no	NA	no
Sobic.001G219200	Sobic.003G373900	no	NA	no
Sobic.001G219200	Sobic.004G002901	no	NA	no
Sobic.001G219200	Sobic.004G051000	no	NA	no
Sobic.001G219200	Sobic.004G170900	no	NA	no
Sobic.001G219200	Sobic.004G190200	no	NA	no
Sobic.001G219200	Sobic.004G215000	no	NA	no
Sobic.001G219200	Sobic.004G287500	no	NA	no
Sobic.001G219200	Sobic.005G034500	no	NA	no
Sobic.001G219200	Sobic.006G058000	no	NA	no
Sobic.001G219200	Sobic.006G108000	no	NA	no
Sobic.001G219200	Sobic.006G211600	no	NA	no
Sobic.001G219200	Sobic.007G017700	no	NA	no
Sobic.001G219200	Sobic.007G100600	no	NA	no
Sobic.001G219200	Sobic.007G162400	no	NA	no
Sobic.001G219200	Sobic.007G211200	no	NA	no
Sobic.001G219200	Sobic.007G214700	no	NA	no
Sobic.001G219200	Sobic.007G221800	no	NA	no
Sobic.001G219200	Sobic.008G135300	no	NA	no
Sobic.001G219200	Sobic.009G134000	no	NA	no
Sobic.001G219200	Sobic.009G144500	no	NA	no
Sobic.001G219200	Sobic.010G014200	no	NA	no
Sobic.001G219200	Sobic.010G104400	no	NA	no
Sobic.001G219200	Sobic.010G171800	no	NA	no
Sobic.001G219200	Sobic.010G230000	no	NA	no
Sobic.001G290400	Sobic.001G095500	no	NA	no
Sobic.001G290400	Sobic.001G122900	no	NA	no
Sobic.001G290400	Sobic.001G236400	no	NA	no
Sobic.001G290400	Sobic.001G252800	no	NA	no
Sobic.001G290400	Sobic.001G350700	no	NA	no
Sobic.001G290400	Sobic.001G404500	no	NA	no
Sobic.001G290400	Sobic.002G000600	no	NA	no
Sobic.001G290400	Sobic.002G177300	no	NA	no
Sobic.001G290400	Sobic.002G217200	no	NA	no
Sobic.001G290400	Sobic.002G298800	no	NA	no
Sobic.001G290400	Sobic.003G109832	no	NA	no
Sobic.001G290400	Sobic.003G138400	no	NA	no
Sobic.001G290400	Sobic.003G146500	no	NA	no
Sobic.001G290400	Sobic.003G284600	no	NA	no
Sobic.001G290400	Sobic.003G316300	no	NA	no
Sobic.001G290400	Sobic.003G373800	no	NA	no
Sobic.001G290400	Sobic.003G378600	no	NA	no
Sobic.001G290400	Sobic.004G101500	no	NA	no
Sobic.001G290400	Sobic.004G158901	no	NA	no
Sobic.001G290400	Sobic.004G239100	no	NA	no
Sobic.001G290400	Sobic.005G028800	no	NA	no
Sobic.001G290400	Sobic.008G062200	no	NA	no
Sobic.001G290400	Sobic.009G161000	no	NA	no
Sobic.001G290400	Sobic.010G122000	no	NA	no
Sobic.001G290400	Sobic.010G244600	no	NA	no
Sobic.001G385800	Sobic.001G385800	no	NA	NAC
Sobic.001G385800	Sobic.006G107400	no	NA	NAC
Sobic.001G385800	Sobic.009G142200	no	NA	NAC
Sobic.001G385800	Sobic.001G028000	no	NA	no
Sobic.001G385800	Sobic.001G030600	no	NA	no
Sobic.001G385800	Sobic.001G044500	no	NA	no
Sobic.001G385800	Sobic.001G046000	no	NA	no
Sobic.001G385800	Sobic.001G057100	no	NA	no
Sobic.001G385800	Sobic.001G059200	no	NA	no
Sobic.001G385800	Sobic.001G087700	no	NA	no
Sobic.001G385800	Sobic.001G095500	no	NA	no
Sobic.001G385800	Sobic.001G122900	no	NA	no
Sobic.001G385800	Sobic.001G217400	no	NA	no
Sobic.001G385800	Sobic.001G236400	no	NA	no
Sobic.001G385800	Sobic.001G252800	no	NA	no
Sobic.001G385800	Sobic.001G298400	no	NA	no
Sobic.001G385800	Sobic.001G298500	no	NA	no
Sobic.001G385800	Sobic.001G319500	no	NA	no
Sobic.001G385800	Sobic.001G329400	no	NA	no
Sobic.001G385800	Sobic.001G347400	no	NA	no
Sobic.001G385800	Sobic.001G359500	no	NA	no
Sobic.001G385800	Sobic.001G404500	no	NA	no
Sobic.001G385800	Sobic.001G409300	no	NA	no
Sobic.001G385800	Sobic.001G418700	no	NA	no
Sobic.001G385800	Sobic.001G446100	no	NA	no
Sobic.001G385800	Sobic.001G523150	no	NA	no
Sobic.001G385800	Sobic.002G000600	no	NA	no
Sobic.001G385800	Sobic.002G047400	no	NA	no
Sobic.001G385800	Sobic.002G177300	no	NA	no
Sobic.001G385800	Sobic.002G186400	no	NA	no
Sobic.001G385800	Sobic.002G189000	no	NA	no
Sobic.001G385800	Sobic.002G217200	no	NA	no
Sobic.001G385800	Sobic.002G298800	no	NA	no
Sobic.001G385800	Sobic.002G351200	no	NA	no
Sobic.001G385800	Sobic.002G355200	no	NA	no
Sobic.001G385800	Sobic.002G360000	no	NA	no
Sobic.001G385800	Sobic.002G370500	no	NA	no
Sobic.001G385800	Sobic.002G394400	no	NA	no
Sobic.001G385800	Sobic.002G404800	no	NA	no
Sobic.001G385800	Sobic.003G029200	no	NA	no
Sobic.001G385800	Sobic.003G098000	no	NA	no
Sobic.001G385800	Sobic.003G109832	no	NA	no
Sobic.001G385800	Sobic.003G136900	no	NA	no
Sobic.001G385800	Sobic.003G138400	no	NA	no
Sobic.001G385800	Sobic.003G203500	no	NA	no
Sobic.001G385800	Sobic.003G269300	no	NA	no
Sobic.001G385800	Sobic.003G271400	no	NA	no
Sobic.001G385800	Sobic.003G284600	no	NA	no
Sobic.001G385800	Sobic.003G287500	no	NA	no
Sobic.001G385800	Sobic.003G351701	no	NA	no
Sobic.001G385800	Sobic.003G373800	no	NA	no
Sobic.001G385800	Sobic.003G378600	no	NA	no
Sobic.001G385800	Sobic.003G392900	no	NA	no
Sobic.001G385800	Sobic.003G403300	no	NA	no
Sobic.001G385800	Sobic.004G042200	no	NA	no
Sobic.001G385800	Sobic.004G049200	no	NA	no
Sobic.001G385800	Sobic.004G101500	no	NA	no
Sobic.001G385800	Sobic.004G158901	no	NA	no
Sobic.001G385800	Sobic.004G163100	no	NA	no
Sobic.001G385800	Sobic.004G239100	no	NA	no
Sobic.001G385800	Sobic.004G322650	no	NA	no
Sobic.001G385800	Sobic.004G343500	no	NA	no
Sobic.001G385800	Sobic.004G344600	no	NA	no
Sobic.001G385800	Sobic.005G028800	no	NA	no
Sobic.001G385800	Sobic.005G036100	no	NA	no
Sobic.001G385800	Sobic.005G149700	no	NA	no
Sobic.001G385800	Sobic.006G065900	no	NA	no
Sobic.001G385800	Sobic.006G130300	no	NA	no
Sobic.001G385800	Sobic.006G235300	no	NA	no
Sobic.001G385800	Sobic.006G244000	no	NA	no
Sobic.001G385800	Sobic.007G071800	no	NA	no
Sobic.001G385800	Sobic.007G116700	no	NA	no
Sobic.001G385800	Sobic.007G125900	no	NA	no
Sobic.001G385800	Sobic.007G157300	no	NA	no
Sobic.001G385800	Sobic.007G160700	no	NA	no
Sobic.001G385800	Sobic.007G194700	no	NA	no
Sobic.001G385800	Sobic.008G062200	no	NA	no
Sobic.001G385800	Sobic.008G064700	no	NA	no
Sobic.001G385800	Sobic.009G064300	no	NA	no
Sobic.001G385800	Sobic.009G069300	no	NA	no
Sobic.001G385800	Sobic.009G075600	no	NA	no
Sobic.001G385800	Sobic.009G136100	no	NA	no
Sobic.001G385800	Sobic.009G208100	no	NA	no
Sobic.001G385800	Sobic.009G236400	no	NA	no
Sobic.001G385800	Sobic.010G064700	no	NA	no
Sobic.001G385800	Sobic.010G073600	no	NA	no
Sobic.001G385800	Sobic.010G122000	no	NA	no
Sobic.001G385800	Sobic.010G131700	no	NA	no
Sobic.001G385800	Sobic.010G186400	no	NA	no
Sobic.001G385800	Sobic.010G217532	no	NA	no
Sobic.001G385800	Sobic.010G244600	no	NA	no
Sobic.001G385800	Sobic.010G249700	no	NA	no
Sobic.001G453000	Sobic.001G453000	no	NA	NAC
Sobic.001G453000	Sobic.001G004100	no	NA	no
Sobic.001G453000	Sobic.001G013300	no	NA	no
Sobic.001G453000	Sobic.001G058200	no	NA	no
Sobic.001G453000	Sobic.001G095800	no	NA	no
Sobic.001G453000	Sobic.001G166900	no	NA	no
Sobic.001G453000	Sobic.001G177100	no	NA	no
Sobic.001G453000	Sobic.001G338800	no	NA	no
Sobic.001G453000	Sobic.001G368300	no	NA	no
Sobic.001G453000	Sobic.001G371000	no	NA	no
Sobic.001G453000	Sobic.001G379200	no	NA	no
Sobic.001G453000	Sobic.001G405600	no	NA	no
Sobic.001G453000	Sobic.001G429200	no	NA	no
Sobic.001G453000	Sobic.001G448100	no	NA	no
Sobic.001G453000	Sobic.001G491700	no	NA	no
Sobic.001G453000	Sobic.001G496600	no	NA	no
Sobic.001G453000	Sobic.001G517600	no	NA	no
Sobic.001G453000	Sobic.002G027800	no	NA	no
Sobic.001G453000	Sobic.002G043100	no	NA	no
Sobic.001G453000	Sobic.002G106100	no	NA	no
Sobic.001G453000	Sobic.002G110800	no	NA	no
Sobic.001G453000	Sobic.002G126300	no	NA	no
Sobic.001G453000	Sobic.002G137200	no	NA	no
Sobic.001G453000	Sobic.002G142600	no	NA	no
Sobic.001G453000	Sobic.002G172700	no	NA	no
Sobic.001G453000	Sobic.002G177000	no	NA	no
Sobic.001G453000	Sobic.002G191100	no	NA	no
Sobic.001G453000	Sobic.002G230800	no	NA	no
Sobic.001G453000	Sobic.002G233600	no	NA	no
Sobic.001G453000	Sobic.002G243500	no	NA	no
Sobic.001G453000	Sobic.002G268100	no	NA	no
Sobic.001G453000	Sobic.002G412700	no	NA	no
Sobic.001G453000	Sobic.002G422100	no	NA	no
Sobic.001G453000	Sobic.002G424900	no	NA	no
Sobic.001G453000	Sobic.003G002700	no	NA	no
Sobic.001G453000	Sobic.003G007300	no	NA	no
Sobic.001G453000	Sobic.003G029100	no	NA	no
Sobic.001G453000	Sobic.003G050700	no	NA	no
Sobic.001G453000	Sobic.003G059200	no	NA	no
Sobic.001G453000	Sobic.003G075400	no	NA	no
Sobic.001G453000	Sobic.003G123100	no	NA	no
Sobic.001G453000	Sobic.003G143800	no	NA	no
Sobic.001G453000	Sobic.003G396800	no	NA	no
Sobic.001G453000	Sobic.003G440700	no	NA	no
Sobic.001G453000	Sobic.004G030700	no	NA	no
Sobic.001G453000	Sobic.004G087500	no	NA	no
Sobic.001G453000	Sobic.004G118600	no	NA	no
Sobic.001G453000	Sobic.004G178200	no	NA	no
Sobic.001G453000	Sobic.004G270000	no	NA	no
Sobic.001G453000	Sobic.004G285000	no	NA	no
Sobic.001G453000	Sobic.005G178950	no	NA	no
Sobic.001G453000	Sobic.005G199200	no	NA	no
Sobic.001G453000	Sobic.006G102100	no	NA	no
Sobic.001G453000	Sobic.006G144000	no	NA	no
Sobic.001G453000	Sobic.006G185200	no	NA	no
Sobic.001G453000	Sobic.006G226300	no	NA	no
Sobic.001G453000	Sobic.006G253000	no	NA	no
Sobic.001G453000	Sobic.006G253400	no	NA	no
Sobic.001G453000	Sobic.006G258000	no	NA	no
Sobic.001G453000	Sobic.006G271000	no	NA	no
Sobic.001G453000	Sobic.007G014800	no	NA	no
Sobic.001G453000	Sobic.007G053700	no	NA	no
Sobic.001G453000	Sobic.008G001300	no	NA	no
Sobic.001G453000	Sobic.008G009600	no	NA	no
Sobic.001G453000	Sobic.008G034600	no	NA	no
Sobic.001G453000	Sobic.008G068800	no	NA	no
Sobic.001G453000	Sobic.008G090000	no	NA	no
Sobic.001G453000	Sobic.009G045000	no	NA	no
Sobic.001G453000	Sobic.009G160100	no	NA	no
Sobic.001G453000	Sobic.009G169200	no	NA	no
Sobic.001G453000	Sobic.009G227100	no	NA	no
Sobic.001G453000	Sobic.010G081700	no	NA	no
Sobic.001G453000	Sobic.010G096000	no	NA	no
Sobic.001G453000	Sobic.010G171600	no	NA	no
Sobic.001G515800	Sobic.001G035000	no	NA	no
Sobic.001G515800	Sobic.001G064900	no	NA	no
Sobic.001G515800	Sobic.001G079500	no	NA	no
Sobic.001G515800	Sobic.001G100501	no	NA	no
Sobic.001G515800	Sobic.001G192400	no	NA	no
Sobic.001G515800	Sobic.001G259600	no	NA	no
Sobic.001G515800	Sobic.001G259700	no	NA	no
Sobic.001G515800	Sobic.001G406300	no	NA	no
Sobic.001G515800	Sobic.001G482600	no	NA	no
Sobic.001G515800	Sobic.001G538866	no	NA	no
Sobic.001G515800	Sobic.002G138700	no	NA	no
Sobic.001G515800	Sobic.002G174300	no	NA	no
Sobic.001G515800	Sobic.002G199500	no	NA	no
Sobic.001G515800	Sobic.002G217100	no	NA	no
Sobic.001G515800	Sobic.002G225700	no	NA	no
Sobic.001G515800	Sobic.002G269100	no	NA	no
Sobic.001G515800	Sobic.002G323900	no	NA	no
Sobic.001G515800	Sobic.002G418900	no	NA	no
Sobic.001G515800	Sobic.003G234000	no	NA	no
Sobic.001G515800	Sobic.003G268900	no	NA	no
Sobic.001G515800	Sobic.004G065900	no	NA	no
Sobic.001G515800	Sobic.005G165900	no	NA	no
Sobic.001G515800	Sobic.006G259000	no	NA	no
Sobic.001G515800	Sobic.007G011200	no	NA	no
Sobic.001G515800	Sobic.007G143400	no	NA	no
Sobic.001G515800	Sobic.007G156700	no	NA	no
Sobic.001G515800	Sobic.007G175900	no	NA	no
Sobic.001G515800	Sobic.009G120800	no	NA	no
Sobic.001G515800	Sobic.009G173300	no	NA	no
Sobic.001G515800	Sobic.009G217500	no	NA	no
Sobic.001G515800	Sobic.009G217600	no	NA	no
Sobic.001G515800	Sobic.010G016500	no	NA	no
Sobic.001G515800	Sobic.010G071000	no	NA	no
Sobic.001G515800	Sobic.010G105300	no	NA	no
Sobic.001G529200	Sobic.001G230400	yes	Pectate and pectin lyases	no
Sobic.001G529200	Sobic.001G441700	yes	Xyloglucan endotransglucosylases/hydrolases	no
Sobic.001G529200	Sobic.003G223100	yes	Polygalacturonases	no
Sobic.001G529200	Sobic.004G227900	yes	Expansins	no
Sobic.001G529200	Sobic.004G313200	yes	Glucan 1-glucosidases	no
Sobic.001G529200	Sobic.006G228100	yes	Xyloglucan endotransglucosylases/hydrolases	no
Sobic.001G529200	Sobic.001G009700	no	NA	no
Sobic.001G529200	Sobic.001G030900	no	NA	no
Sobic.001G529200	Sobic.001G042500	no	NA	no
Sobic.001G529200	Sobic.001G062700	no	NA	no
Sobic.001G529200	Sobic.001G103000	no	NA	no
Sobic.001G529200	Sobic.001G123300	no	NA	no
Sobic.001G529200	Sobic.001G189500	no	NA	no
Sobic.001G529200	Sobic.001G216800	no	NA	no
Sobic.001G529200	Sobic.001G264400	no	NA	no
Sobic.001G529200	Sobic.001G267800	no	NA	no
Sobic.001G529200	Sobic.001G314000	no	NA	no
Sobic.001G529200	Sobic.001G416800	no	NA	no
Sobic.001G529200	Sobic.001G416900	no	NA	no
Sobic.001G529200	Sobic.001G468500	no	NA	no
Sobic.001G529200	Sobic.002G004500	no	NA	no
Sobic.001G529200	Sobic.002G016400	no	NA	no
Sobic.001G529200	Sobic.002G043700	no	NA	no
Sobic.001G529200	Sobic.002G092200	no	NA	no
Sobic.001G529200	Sobic.002G175400	no	NA	no
Sobic.001G529200	Sobic.002G183600	no	NA	no
Sobic.001G529200	Sobic.002G206100	no	NA	no
Sobic.001G529200	Sobic.002G221100	no	NA	no
Sobic.001G529200	Sobic.002G276000	no	NA	no
Sobic.001G529200	Sobic.002G337600	no	NA	no
Sobic.001G529200	Sobic.002G360500	no	NA	no
Sobic.001G529200	Sobic.003G011100	no	NA	no
Sobic.001G529200	Sobic.003G013700	no	NA	no
Sobic.001G529200	Sobic.003G019900	no	NA	no
Sobic.001G529200	Sobic.003G022500	no	NA	no
Sobic.001G529200	Sobic.003G041900	no	NA	no
Sobic.001G529200	Sobic.003G047300	no	NA	no
Sobic.001G529200	Sobic.003G065001	no	NA	no
Sobic.001G529200	Sobic.003G100400	no	NA	no
Sobic.001G529200	Sobic.003G116100	no	NA	no
Sobic.001G529200	Sobic.003G142100	no	NA	no
Sobic.001G529200	Sobic.003G350100	no	NA	no
Sobic.001G529200	Sobic.003G367401	no	NA	no
Sobic.001G529200	Sobic.003G373900	no	NA	no
Sobic.001G529200	Sobic.003G407001	no	NA	no
Sobic.001G529200	Sobic.003G430000	no	NA	no
Sobic.001G529200	Sobic.004G047400	no	NA	no
Sobic.001G529200	Sobic.004G049800	no	NA	no
Sobic.001G529200	Sobic.004G153700	no	NA	no
Sobic.001G529200	Sobic.004G170900	no	NA	no
Sobic.001G529200	Sobic.004G205300	no	NA	no
Sobic.001G529200	Sobic.004G237300	no	NA	no
Sobic.001G529200	Sobic.004G249700	no	NA	no
Sobic.001G529200	Sobic.004G279601	no	NA	no
Sobic.001G529200	Sobic.004G323100	no	NA	no
Sobic.001G529200	Sobic.005G034500	no	NA	no
Sobic.001G529200	Sobic.005G142600	no	NA	no
Sobic.001G529200	Sobic.006G058000	no	NA	no
Sobic.001G529200	Sobic.007G100600	no	NA	no
Sobic.001G529200	Sobic.007G214700	no	NA	no
Sobic.001G529200	Sobic.008G020500	no	NA	no
Sobic.001G529200	Sobic.008G035400	no	NA	no
Sobic.001G529200	Sobic.008G051900	no	NA	no
Sobic.001G529200	Sobic.009G015900	no	NA	no
Sobic.001G529200	Sobic.009G060700	no	NA	no
Sobic.001G529200	Sobic.009G134000	no	NA	no
Sobic.001G529200	Sobic.009G144500	no	NA	no
Sobic.001G529200	Sobic.009G146700	no	NA	no
Sobic.001G529200	Sobic.009G152901	no	NA	no
Sobic.001G529200	Sobic.009G210400	no	NA	no
Sobic.001G529200	Sobic.010G014200	no	NA	no
Sobic.001G529200	Sobic.010G047200	no	NA	no
Sobic.001G529200	Sobic.010G104400	no	NA	no
Sobic.001G529200	Sobic.010G230000	no	NA	no
Sobic.001G529200	Sobic.010G261200	no	NA	no
Sobic.002G080100	Sobic.001G035000	no	NA	no
Sobic.002G080100	Sobic.001G064900	no	NA	no
Sobic.002G080100	Sobic.001G079500	no	NA	no
Sobic.002G080100	Sobic.001G100501	no	NA	no
Sobic.002G080100	Sobic.001G259600	no	NA	no
Sobic.002G080100	Sobic.001G259700	no	NA	no
Sobic.002G080100	Sobic.001G406300	no	NA	no
Sobic.002G080100	Sobic.001G482600	no	NA	no
Sobic.002G080100	Sobic.001G538866	no	NA	no
Sobic.002G080100	Sobic.002G174300	no	NA	no
Sobic.002G080100	Sobic.002G217100	no	NA	no
Sobic.002G080100	Sobic.002G225700	no	NA	no
Sobic.002G080100	Sobic.002G269100	no	NA	no
Sobic.002G080100	Sobic.002G323900	no	NA	no
Sobic.002G080100	Sobic.002G418900	no	NA	no
Sobic.002G080100	Sobic.003G234000	no	NA	no
Sobic.002G080100	Sobic.003G268900	no	NA	no
Sobic.002G080100	Sobic.004G065900	no	NA	no
Sobic.002G080100	Sobic.005G165900	no	NA	no
Sobic.002G080100	Sobic.006G259000	no	NA	no
Sobic.002G080100	Sobic.007G011200	no	NA	no
Sobic.002G080100	Sobic.007G143400	no	NA	no
Sobic.002G080100	Sobic.007G156700	no	NA	no
Sobic.002G080100	Sobic.007G175900	no	NA	no
Sobic.002G080100	Sobic.009G120800	no	NA	no
Sobic.002G080100	Sobic.009G173300	no	NA	no
Sobic.002G080100	Sobic.009G217500	no	NA	no
Sobic.002G080100	Sobic.009G217600	no	NA	no
Sobic.002G080100	Sobic.010G016500	no	NA	no
Sobic.002G080100	Sobic.010G071000	no	NA	no
Sobic.002G080100	Sobic.010G105300	no	NA	no
Sobic.002G141300	Sobic.001G224300	yes	Cellulose synthases	no
Sobic.002G141300	Sobic.001G336700	yes	COBRlike protein	no
Sobic.002G141300	Sobic.001G406700	yes	acetylation of xylan	no
Sobic.002G141300	Sobic.001G422300	yes	Laccases	no
Sobic.002G141300	Sobic.001G445700	yes	Glucan 1-glucosidases	no
Sobic.002G141300	Sobic.002G205500	yes	Cellulose synthases	no
Sobic.002G141300	Sobic.003G037800	yes	HXXXD-type acyl-transferase	no
Sobic.002G141300	Sobic.003G296400	yes	Cellulose synthases	no
Sobic.002G141300	Sobic.003G348800	yes	UDglucuronic acid decarboxylase 1	no
Sobic.002G141300	Sobic.003G352700	yes	Laccases	no
Sobic.002G141300	Sobic.003G353200	yes	Laccases	no
Sobic.002G141300	Sobic.004G042700	yes	End1-glucanases	no
Sobic.002G141300	Sobic.004G221300	yes	UDXylose transporter into the golgi	no
Sobic.002G141300	Sobic.004G244600	yes	End1-glucanases	no
Sobic.002G141300	Sobic.009G162300	yes	Laccases	no
Sobic.002G141300	Sobic.009G220100	yes	Xyloglucan galactosyltransferases (MUR3)	no
Sobic.002G141300	Sobic.009G220200	yes	Xyloglucan galactosyltransferases (MUR3)	no
Sobic.002G141300	Sobic.010G214900	yes	4CL_coumarate:CoA ligase	no
Sobic.002G141300	Sobic.010G238800	yes	Xylan backbone synthesis	no
Sobic.002G141300	Sobic.001G038200	no	NA	no
Sobic.002G141300	Sobic.001G038300	no	NA	no
Sobic.002G141300	Sobic.001G038400	no	NA	no
Sobic.002G141300	Sobic.001G063500	no	NA	no
Sobic.002G141300	Sobic.001G112100	no	NA	no
Sobic.002G141300	Sobic.001G133900	no	NA	no
Sobic.002G141300	Sobic.001G360800	no	NA	no
Sobic.002G141300	Sobic.001G494000	no	NA	no
Sobic.002G141300	Sobic.001G506000	no	NA	no
Sobic.002G141300	Sobic.001G535400	no	NA	no
Sobic.002G141300	Sobic.002G128800	no	NA	no
Sobic.002G141300	Sobic.002G164600	no	NA	no
Sobic.002G141300	Sobic.002G244300	no	NA	no
Sobic.002G141300	Sobic.002G252000	no	NA	no
Sobic.002G141300	Sobic.002G342500	no	NA	no
Sobic.002G141300	Sobic.003G031400	no	NA	no
Sobic.002G141300	Sobic.003G053400	no	NA	no
Sobic.002G141300	Sobic.003G100900	no	NA	no
Sobic.002G141300	Sobic.003G236701	no	NA	no
Sobic.002G141300	Sobic.003G266400	no	NA	no
Sobic.002G141300	Sobic.003G270400	no	NA	no
Sobic.002G141300	Sobic.003G418700	no	NA	no
Sobic.002G141300	Sobic.004G047600	no	NA	no
Sobic.002G141300	Sobic.004G111100	no	NA	no
Sobic.002G141300	Sobic.004G160200	no	NA	no
Sobic.002G141300	Sobic.004G257000	no	NA	no
Sobic.002G141300	Sobic.004G352800	no	NA	no
Sobic.002G141300	Sobic.005G032000	no	NA	no
Sobic.002G141300	Sobic.005G087200	no	NA	no
Sobic.002G141300	Sobic.005G194900	no	NA	no
Sobic.002G141300	Sobic.006G064600	no	NA	no
Sobic.002G141300	Sobic.006G226200	no	NA	no
Sobic.002G141300	Sobic.007G003800	no	NA	no
Sobic.002G141300	Sobic.007G147800	no	NA	no
Sobic.002G141300	Sobic.008G003600	no	NA	no
Sobic.002G141300	Sobic.008G095200	no	NA	no
Sobic.002G141300	Sobic.008G151500	no	NA	no
Sobic.002G141300	Sobic.008G163000	no	NA	no
Sobic.002G141300	Sobic.009G143900	no	NA	no
Sobic.002G141300	Sobic.010G022300	no	NA	no
Sobic.002G141300	Sobic.010G112200	no	NA	no
Sobic.002G141300	Sobic.010G120600	no	NA	no
Sobic.002G141300	Sobic.010G176900	no	NA	no
Sobic.002G141300	Sobic.010G219800	no	NA	no
Sobic.002G196100	Sobic.001G179400	yes	Xyloglucan endotransglucosylases/hydrolases	no
Sobic.002G196100	Sobic.001G441700	yes	Xyloglucan endotransglucosylases/hydrolases	no
Sobic.002G196100	Sobic.002G194500	yes	Xyloglucan endotransglucosylases/hydrolases	no
Sobic.002G196100	Sobic.003G223100	yes	Polygalacturonases	no
Sobic.002G196100	Sobic.004G227900	yes	Expansins	no
Sobic.002G196100	Sobic.004G313200	yes	Glucan 1-glucosidases	no
Sobic.002G196100	Sobic.006G228100	yes	Xyloglucan endotransglucosylases/hydrolases	no
Sobic.002G196100	Sobic.001G030900	no	NA	no
Sobic.002G196100	Sobic.001G042500	no	NA	no
Sobic.002G196100	Sobic.001G062700	no	NA	no
Sobic.002G196100	Sobic.001G103000	no	NA	no
Sobic.002G196100	Sobic.001G123300	no	NA	no
Sobic.002G196100	Sobic.001G189000	no	NA	no
Sobic.002G196100	Sobic.001G189500	no	NA	no
Sobic.002G196100	Sobic.001G199400	no	NA	no
Sobic.002G196100	Sobic.001G216800	no	NA	no
Sobic.002G196100	Sobic.001G264400	no	NA	no
Sobic.002G196100	Sobic.001G267800	no	NA	no
Sobic.002G196100	Sobic.001G331100	no	NA	no
Sobic.002G196100	Sobic.001G416800	no	NA	no
Sobic.002G196100	Sobic.001G416900	no	NA	no
Sobic.002G196100	Sobic.001G468500	no	NA	no
Sobic.002G196100	Sobic.001G514300	no	NA	no
Sobic.002G196100	Sobic.002G004200	no	NA	no
Sobic.002G196100	Sobic.002G016400	no	NA	no
Sobic.002G196100	Sobic.002G043700	no	NA	no
Sobic.002G196100	Sobic.002G092200	no	NA	no
Sobic.002G196100	Sobic.002G183600	no	NA	no
Sobic.002G196100	Sobic.002G206100	no	NA	no
Sobic.002G196100	Sobic.002G221100	no	NA	no
Sobic.002G196100	Sobic.002G276000	no	NA	no
Sobic.002G196100	Sobic.002G357800	no	NA	no
Sobic.002G196100	Sobic.002G360500	no	NA	no
Sobic.002G196100	Sobic.003G013700	no	NA	no
Sobic.002G196100	Sobic.003G019900	no	NA	no
Sobic.002G196100	Sobic.003G041900	no	NA	no
Sobic.002G196100	Sobic.003G047300	no	NA	no
Sobic.002G196100	Sobic.003G052000	no	NA	no
Sobic.002G196100	Sobic.003G065001	no	NA	no
Sobic.002G196100	Sobic.003G085900	no	NA	no
Sobic.002G196100	Sobic.003G100400	no	NA	no
Sobic.002G196100	Sobic.003G142100	no	NA	no
Sobic.002G196100	Sobic.003G146400	no	NA	no
Sobic.002G196100	Sobic.003G151900	no	NA	no
Sobic.002G196100	Sobic.003G152000	no	NA	no
Sobic.002G196100	Sobic.003G350100	no	NA	no
Sobic.002G196100	Sobic.003G367401	no	NA	no
Sobic.002G196100	Sobic.003G373900	no	NA	no
Sobic.002G196100	Sobic.003G430000	no	NA	no
Sobic.002G196100	Sobic.004G002901	no	NA	no
Sobic.002G196100	Sobic.004G051000	no	NA	no
Sobic.002G196100	Sobic.004G153700	no	NA	no
Sobic.002G196100	Sobic.004G170900	no	NA	no
Sobic.002G196100	Sobic.004G190200	no	NA	no
Sobic.002G196100	Sobic.004G205300	no	NA	no
Sobic.002G196100	Sobic.004G215000	no	NA	no
Sobic.002G196100	Sobic.004G237300	no	NA	no
Sobic.002G196100	Sobic.004G279601	no	NA	no
Sobic.002G196100	Sobic.004G287500	no	NA	no
Sobic.002G196100	Sobic.004G323100	no	NA	no
Sobic.002G196100	Sobic.005G034500	no	NA	no
Sobic.002G196100	Sobic.006G058000	no	NA	no
Sobic.002G196100	Sobic.006G108000	no	NA	no
Sobic.002G196100	Sobic.006G211600	no	NA	no
Sobic.002G196100	Sobic.006G252466	no	NA	no
Sobic.002G196100	Sobic.007G017700	no	NA	no
Sobic.002G196100	Sobic.007G100600	no	NA	no
Sobic.002G196100	Sobic.007G162400	no	NA	no
Sobic.002G196100	Sobic.007G211200	no	NA	no
Sobic.002G196100	Sobic.007G214700	no	NA	no
Sobic.002G196100	Sobic.007G221800	no	NA	no
Sobic.002G196100	Sobic.008G020500	no	NA	no
Sobic.002G196100	Sobic.008G035400	no	NA	no
Sobic.002G196100	Sobic.008G135300	no	NA	no
Sobic.002G196100	Sobic.009G015900	no	NA	no
Sobic.002G196100	Sobic.009G134000	no	NA	no
Sobic.002G196100	Sobic.009G144500	no	NA	no
Sobic.002G196100	Sobic.009G146700	no	NA	no
Sobic.002G196100	Sobic.009G210400	no	NA	no
Sobic.002G196100	Sobic.010G014200	no	NA	no
Sobic.002G196100	Sobic.010G047200	no	NA	no
Sobic.002G196100	Sobic.010G104400	no	NA	no
Sobic.002G196100	Sobic.010G171800	no	NA	no
Sobic.002G196100	Sobic.010G230000	no	NA	no
Sobic.002G201000	Sobic.009G158000	yes	fucosyltransferase	no
Sobic.002G201000	Sobic.001G385800	no	NA	NAC
Sobic.002G201000	Sobic.006G107400	no	NA	NAC
Sobic.002G201000	Sobic.010G227300	no	NA	NAC
Sobic.002G201000	Sobic.001G028000	no	NA	no
Sobic.002G201000	Sobic.001G044500	no	NA	no
Sobic.002G201000	Sobic.001G057100	no	NA	no
Sobic.002G201000	Sobic.001G059200	no	NA	no
Sobic.002G201000	Sobic.001G062300	no	NA	no
Sobic.002G201000	Sobic.001G087700	no	NA	no
Sobic.002G201000	Sobic.001G095500	no	NA	no
Sobic.002G201000	Sobic.001G122900	no	NA	no
Sobic.002G201000	Sobic.001G217400	no	NA	no
Sobic.002G201000	Sobic.001G236400	no	NA	no
Sobic.002G201000	Sobic.001G252800	no	NA	no
Sobic.002G201000	Sobic.001G262500	no	NA	no
Sobic.002G201000	Sobic.001G275500	no	NA	no
Sobic.002G201000	Sobic.001G297600	no	NA	no
Sobic.002G201000	Sobic.001G298400	no	NA	no
Sobic.002G201000	Sobic.001G298500	no	NA	no
Sobic.002G201000	Sobic.001G319500	no	NA	no
Sobic.002G201000	Sobic.001G329400	no	NA	no
Sobic.002G201000	Sobic.001G347400	no	NA	no
Sobic.002G201000	Sobic.001G350700	no	NA	no
Sobic.002G201000	Sobic.001G359500	no	NA	no
Sobic.002G201000	Sobic.001G404500	no	NA	no
Sobic.002G201000	Sobic.001G409300	no	NA	no
Sobic.002G201000	Sobic.001G418700	no	NA	no
Sobic.002G201000	Sobic.001G446100	no	NA	no
Sobic.002G201000	Sobic.001G523150	no	NA	no
Sobic.002G201000	Sobic.002G000600	no	NA	no
Sobic.002G201000	Sobic.002G047400	no	NA	no
Sobic.002G201000	Sobic.002G119700	no	NA	no
Sobic.002G201000	Sobic.002G177300	no	NA	no
Sobic.002G201000	Sobic.002G185300	no	NA	no
Sobic.002G201000	Sobic.002G186400	no	NA	no
Sobic.002G201000	Sobic.002G189000	no	NA	no
Sobic.002G201000	Sobic.002G217200	no	NA	no
Sobic.002G201000	Sobic.002G249200	no	NA	no
Sobic.002G201000	Sobic.002G298800	no	NA	no
Sobic.002G201000	Sobic.002G343100	no	NA	no
Sobic.002G201000	Sobic.002G351200	no	NA	no
Sobic.002G201000	Sobic.002G355200	no	NA	no
Sobic.002G201000	Sobic.002G368700	no	NA	no
Sobic.002G201000	Sobic.002G394400	no	NA	no
Sobic.002G201000	Sobic.002G404800	no	NA	no
Sobic.002G201000	Sobic.003G029200	no	NA	no
Sobic.002G201000	Sobic.003G098000	no	NA	no
Sobic.002G201000	Sobic.003G108900	no	NA	no
Sobic.002G201000	Sobic.003G109832	no	NA	no
Sobic.002G201000	Sobic.003G136900	no	NA	no
Sobic.002G201000	Sobic.003G138400	no	NA	no
Sobic.002G201000	Sobic.003G203500	no	NA	no
Sobic.002G201000	Sobic.003G229200	no	NA	no
Sobic.002G201000	Sobic.003G269300	no	NA	no
Sobic.002G201000	Sobic.003G271400	no	NA	no
Sobic.002G201000	Sobic.003G284600	no	NA	no
Sobic.002G201000	Sobic.003G287500	no	NA	no
Sobic.002G201000	Sobic.003G331300	no	NA	no
Sobic.002G201000	Sobic.003G351701	no	NA	no
Sobic.002G201000	Sobic.003G356800	no	NA	no
Sobic.002G201000	Sobic.003G373800	no	NA	no
Sobic.002G201000	Sobic.003G378600	no	NA	no
Sobic.002G201000	Sobic.003G392900	no	NA	no
Sobic.002G201000	Sobic.003G403300	no	NA	no
Sobic.002G201000	Sobic.004G042200	no	NA	no
Sobic.002G201000	Sobic.004G049200	no	NA	no
Sobic.002G201000	Sobic.004G101500	no	NA	no
Sobic.002G201000	Sobic.004G158901	no	NA	no
Sobic.002G201000	Sobic.004G163100	no	NA	no
Sobic.002G201000	Sobic.004G239100	no	NA	no
Sobic.002G201000	Sobic.004G322650	no	NA	no
Sobic.002G201000	Sobic.004G343500	no	NA	no
Sobic.002G201000	Sobic.004G344600	no	NA	no
Sobic.002G201000	Sobic.005G012200	no	NA	no
Sobic.002G201000	Sobic.005G028800	no	NA	no
Sobic.002G201000	Sobic.005G036100	no	NA	no
Sobic.002G201000	Sobic.005G149700	no	NA	no
Sobic.002G201000	Sobic.006G065900	no	NA	no
Sobic.002G201000	Sobic.006G130300	no	NA	no
Sobic.002G201000	Sobic.006G235300	no	NA	no
Sobic.002G201000	Sobic.007G071800	no	NA	no
Sobic.002G201000	Sobic.007G084300	no	NA	no
Sobic.002G201000	Sobic.007G125900	no	NA	no
Sobic.002G201000	Sobic.007G157300	no	NA	no
Sobic.002G201000	Sobic.007G160700	no	NA	no
Sobic.002G201000	Sobic.007G194700	no	NA	no
Sobic.002G201000	Sobic.008G024900	no	NA	no
Sobic.002G201000	Sobic.008G062200	no	NA	no
Sobic.002G201000	Sobic.008G064700	no	NA	no
Sobic.002G201000	Sobic.009G069300	no	NA	no
Sobic.002G201000	Sobic.009G208100	no	NA	no
Sobic.002G201000	Sobic.009G236400	no	NA	no
Sobic.002G201000	Sobic.010G064700	no	NA	no
Sobic.002G201000	Sobic.010G073600	no	NA	no
Sobic.002G201000	Sobic.010G122000	no	NA	no
Sobic.002G201000	Sobic.010G131700	no	NA	no
Sobic.002G201000	Sobic.010G217532	no	NA	no
Sobic.002G201000	Sobic.010G220500	no	NA	no
Sobic.002G201000	Sobic.010G223200	no	NA	no
Sobic.002G201000	Sobic.010G244600	no	NA	no
Sobic.002G201000	Sobic.010G249700	no	NA	no
Sobic.002G209300	Sobic.001G385800	no	NA	NAC
Sobic.002G209300	Sobic.006G107400	no	NA	NAC
Sobic.002G209300	Sobic.010G227300	no	NA	NAC
Sobic.002G209300	Sobic.001G028000	no	NA	no
Sobic.002G209300	Sobic.001G044500	no	NA	no
Sobic.002G209300	Sobic.001G057100	no	NA	no
Sobic.002G209300	Sobic.001G059200	no	NA	no
Sobic.002G209300	Sobic.001G062300	no	NA	no
Sobic.002G209300	Sobic.001G087700	no	NA	no
Sobic.002G209300	Sobic.001G095500	no	NA	no
Sobic.002G209300	Sobic.001G122900	no	NA	no
Sobic.002G209300	Sobic.001G217400	no	NA	no
Sobic.002G209300	Sobic.001G236400	no	NA	no
Sobic.002G209300	Sobic.001G252800	no	NA	no
Sobic.002G209300	Sobic.001G262500	no	NA	no
Sobic.002G209300	Sobic.001G275500	no	NA	no
Sobic.002G209300	Sobic.001G297600	no	NA	no
Sobic.002G209300	Sobic.001G298400	no	NA	no
Sobic.002G209300	Sobic.001G298500	no	NA	no
Sobic.002G209300	Sobic.001G319500	no	NA	no
Sobic.002G209300	Sobic.001G329400	no	NA	no
Sobic.002G209300	Sobic.001G347400	no	NA	no
Sobic.002G209300	Sobic.001G350700	no	NA	no
Sobic.002G209300	Sobic.001G359500	no	NA	no
Sobic.002G209300	Sobic.001G404500	no	NA	no
Sobic.002G209300	Sobic.001G409300	no	NA	no
Sobic.002G209300	Sobic.001G418700	no	NA	no
Sobic.002G209300	Sobic.001G446100	no	NA	no
Sobic.002G209300	Sobic.001G523150	no	NA	no
Sobic.002G209300	Sobic.002G000600	no	NA	no
Sobic.002G209300	Sobic.002G047400	no	NA	no
Sobic.002G209300	Sobic.002G119700	no	NA	no
Sobic.002G209300	Sobic.002G177300	no	NA	no
Sobic.002G209300	Sobic.002G185300	no	NA	no
Sobic.002G209300	Sobic.002G186400	no	NA	no
Sobic.002G209300	Sobic.002G189000	no	NA	no
Sobic.002G209300	Sobic.002G217200	no	NA	no
Sobic.002G209300	Sobic.002G249200	no	NA	no
Sobic.002G209300	Sobic.002G298800	no	NA	no
Sobic.002G209300	Sobic.002G343100	no	NA	no
Sobic.002G209300	Sobic.002G351200	no	NA	no
Sobic.002G209300	Sobic.002G355200	no	NA	no
Sobic.002G209300	Sobic.002G368700	no	NA	no
Sobic.002G209300	Sobic.003G029200	no	NA	no
Sobic.002G209300	Sobic.003G098000	no	NA	no
Sobic.002G209300	Sobic.003G108900	no	NA	no
Sobic.002G209300	Sobic.003G109832	no	NA	no
Sobic.002G209300	Sobic.003G138400	no	NA	no
Sobic.002G209300	Sobic.003G146500	no	NA	no
Sobic.002G209300	Sobic.003G203500	no	NA	no
Sobic.002G209300	Sobic.003G269300	no	NA	no
Sobic.002G209300	Sobic.003G271400	no	NA	no
Sobic.002G209300	Sobic.003G284600	no	NA	no
Sobic.002G209300	Sobic.003G287500	no	NA	no
Sobic.002G209300	Sobic.003G316300	no	NA	no
Sobic.002G209300	Sobic.003G331300	no	NA	no
Sobic.002G209300	Sobic.003G356800	no	NA	no
Sobic.002G209300	Sobic.003G360800	no	NA	no
Sobic.002G209300	Sobic.003G373800	no	NA	no
Sobic.002G209300	Sobic.003G378600	no	NA	no
Sobic.002G209300	Sobic.003G392900	no	NA	no
Sobic.002G209300	Sobic.003G403300	no	NA	no
Sobic.002G209300	Sobic.004G049200	no	NA	no
Sobic.002G209300	Sobic.004G101500	no	NA	no
Sobic.002G209300	Sobic.004G158901	no	NA	no
Sobic.002G209300	Sobic.004G163100	no	NA	no
Sobic.002G209300	Sobic.004G239100	no	NA	no
Sobic.002G209300	Sobic.004G322650	no	NA	no
Sobic.002G209300	Sobic.004G344600	no	NA	no
Sobic.002G209300	Sobic.005G028800	no	NA	no
Sobic.002G209300	Sobic.005G036100	no	NA	no
Sobic.002G209300	Sobic.005G149700	no	NA	no
Sobic.002G209300	Sobic.006G130300	no	NA	no
Sobic.002G209300	Sobic.006G235300	no	NA	no
Sobic.002G209300	Sobic.007G071800	no	NA	no
Sobic.002G209300	Sobic.007G084300	no	NA	no
Sobic.002G209300	Sobic.007G125900	no	NA	no
Sobic.002G209300	Sobic.007G160700	no	NA	no
Sobic.002G209300	Sobic.007G194700	no	NA	no
Sobic.002G209300	Sobic.008G024900	no	NA	no
Sobic.002G209300	Sobic.008G062200	no	NA	no
Sobic.002G209300	Sobic.008G064700	no	NA	no
Sobic.002G209300	Sobic.009G064300	no	NA	no
Sobic.002G209300	Sobic.009G161000	no	NA	no
Sobic.002G209300	Sobic.009G180500	no	NA	no
Sobic.002G209300	Sobic.009G208100	no	NA	no
Sobic.002G209300	Sobic.009G236400	no	NA	no
Sobic.002G209300	Sobic.010G064700	no	NA	no
Sobic.002G209300	Sobic.010G073600	no	NA	no
Sobic.002G209300	Sobic.010G122000	no	NA	no
Sobic.002G209300	Sobic.010G131700	no	NA	no
Sobic.002G209300	Sobic.010G186400	no	NA	no
Sobic.002G209300	Sobic.010G217532	no	NA	no
Sobic.002G209300	Sobic.010G220500	no	NA	no
Sobic.002G209300	Sobic.010G223200	no	NA	no
Sobic.002G209300	Sobic.010G244600	no	NA	no
Sobic.002G209300	Sobic.010G249700	no	NA	no
Sobic.002G209300	Sobic.010G252900	no	NA	no
Sobic.002G259600	Sobic.001G224300	yes	Cellulose synthases	no
Sobic.002G259600	Sobic.001G336700	yes	COBRlike protein	no
Sobic.002G259600	Sobic.001G422300	yes	Laccases	no
Sobic.002G259600	Sobic.002G205500	yes	Cellulose synthases	no
Sobic.002G259600	Sobic.003G296400	yes	Cellulose synthases	no
Sobic.002G259600	Sobic.003G352700	yes	Laccases	no
Sobic.002G259600	Sobic.003G353200	yes	Laccases	no
Sobic.002G259600	Sobic.009G162300	yes	Laccases	no
Sobic.002G259600	Sobic.009G220100	yes	Xyloglucan galactosyltransferases (MUR3)	no
Sobic.002G259600	Sobic.009G220200	yes	Xyloglucan galactosyltransferases (MUR3)	no
Sobic.002G259600	Sobic.010G238800	yes	Xylan backbone synthesis	no
Sobic.002G259600	Sobic.007G039100	no	NA	MYB
Sobic.002G259600	Sobic.001G038200	no	NA	no
Sobic.002G259600	Sobic.001G038300	no	NA	no
Sobic.002G259600	Sobic.001G063500	no	NA	no
Sobic.002G259600	Sobic.001G112100	no	NA	no
Sobic.002G259600	Sobic.001G535400	no	NA	no
Sobic.002G259600	Sobic.002G016100	no	NA	no
Sobic.002G259600	Sobic.002G164600	no	NA	no
Sobic.002G259600	Sobic.002G252000	no	NA	no
Sobic.002G259600	Sobic.002G342500	no	NA	no
Sobic.002G259600	Sobic.003G100900	no	NA	no
Sobic.002G259600	Sobic.003G236701	no	NA	no
Sobic.002G259600	Sobic.003G266400	no	NA	no
Sobic.002G259600	Sobic.003G270400	no	NA	no
Sobic.002G259600	Sobic.003G418700	no	NA	no
Sobic.002G259600	Sobic.004G047600	no	NA	no
Sobic.002G259600	Sobic.004G111100	no	NA	no
Sobic.002G259600	Sobic.004G160200	no	NA	no
Sobic.002G259600	Sobic.004G272200	no	NA	no
Sobic.002G259600	Sobic.006G064600	no	NA	no
Sobic.002G259600	Sobic.006G226200	no	NA	no
Sobic.002G259600	Sobic.007G223600	no	NA	no
Sobic.002G259600	Sobic.008G003600	no	NA	no
Sobic.002G259600	Sobic.008G095200	no	NA	no
Sobic.002G259600	Sobic.009G026101	no	NA	no
Sobic.002G259600	Sobic.009G143900	no	NA	no
Sobic.002G259600	Sobic.009G226900	no	NA	no
Sobic.002G259600	Sobic.010G112200	no	NA	no
Sobic.002G259600	Sobic.010G134000	no	NA	no
Sobic.002G259600	Sobic.010G176900	no	NA	no
Sobic.002G259600	Sobic.010G219800	no	NA	no
Sobic.002G259600	Sobic.010G220600	no	NA	no
Sobic.002G275500	Sobic.006G148800	yes	PAL_phenylalanine ammonilyase	no
Sobic.002G275500	Sobic.010G052200	yes	CCOAOMT_caffeoyCoA methyltransferase	no
Sobic.002G275500	Sobic.005G062000	no	NA	MYB
Sobic.002G275500	Sobic.001G075101	no	NA	no
Sobic.002G275500	Sobic.001G148400	no	NA	no
Sobic.002G275500	Sobic.001G302300	no	NA	no
Sobic.002G275500	Sobic.001G322100	no	NA	no
Sobic.002G275500	Sobic.001G502400	no	NA	no
Sobic.002G275500	Sobic.002G072200	no	NA	no
Sobic.002G275500	Sobic.002G296600	no	NA	no
Sobic.002G275500	Sobic.002G312700	no	NA	no
Sobic.002G275500	Sobic.003G104350	no	NA	no
Sobic.002G275500	Sobic.003G104600	no	NA	no
Sobic.002G275500	Sobic.003G117500	no	NA	no
Sobic.002G275500	Sobic.003G153400	no	NA	no
Sobic.002G275500	Sobic.003G376300	no	NA	no
Sobic.002G275500	Sobic.003G428900	no	NA	no
Sobic.002G275500	Sobic.004G198000	no	NA	no
Sobic.002G275500	Sobic.004G259366	no	NA	no
Sobic.002G275500	Sobic.005G136200	no	NA	no
Sobic.002G275500	Sobic.005G169700	no	NA	no
Sobic.002G275500	Sobic.006G001000	no	NA	no
Sobic.002G275500	Sobic.006G139300	no	NA	no
Sobic.002G275500	Sobic.006G183400	no	NA	no
Sobic.002G275500	Sobic.007G227500	no	NA	no
Sobic.002G275500	Sobic.008G078600	no	NA	no
Sobic.002G275500	Sobic.008G171600	no	NA	no
Sobic.002G275500	Sobic.009G033600	no	NA	no
Sobic.002G279100	Sobic.001G224300	yes	Cellulose synthases	no
Sobic.002G279100	Sobic.001G336700	yes	COBRlike protein	no
Sobic.002G279100	Sobic.001G422300	yes	Laccases	no
Sobic.002G279100	Sobic.002G205500	yes	Cellulose synthases	no
Sobic.002G279100	Sobic.003G296400	yes	Cellulose synthases	no
Sobic.002G279100	Sobic.003G348800	yes	UDglucuronic acid decarboxylase 1	no
Sobic.002G279100	Sobic.003G352700	yes	Laccases	no
Sobic.002G279100	Sobic.003G353200	yes	Laccases	no
Sobic.002G279100	Sobic.009G162300	yes	Laccases	no
Sobic.002G279100	Sobic.009G220100	yes	Xyloglucan galactosyltransferases (MUR3)	no
Sobic.002G279100	Sobic.009G220200	yes	Xyloglucan galactosyltransferases (MUR3)	no
Sobic.002G279100	Sobic.010G238800	yes	Xylan backbone synthesis	no
Sobic.002G279100	Sobic.007G039100	no	NA	MYB
Sobic.002G279100	Sobic.001G038200	no	NA	no
Sobic.002G279100	Sobic.001G038300	no	NA	no
Sobic.002G279100	Sobic.001G063500	no	NA	no
Sobic.002G279100	Sobic.001G112100	no	NA	no
Sobic.002G279100	Sobic.001G535400	no	NA	no
Sobic.002G279100	Sobic.002G016100	no	NA	no
Sobic.002G279100	Sobic.002G164600	no	NA	no
Sobic.002G279100	Sobic.002G252000	no	NA	no
Sobic.002G279100	Sobic.002G342500	no	NA	no
Sobic.002G279100	Sobic.003G100900	no	NA	no
Sobic.002G279100	Sobic.003G236701	no	NA	no
Sobic.002G279100	Sobic.003G266400	no	NA	no
Sobic.002G279100	Sobic.003G270400	no	NA	no
Sobic.002G279100	Sobic.003G418700	no	NA	no
Sobic.002G279100	Sobic.004G047600	no	NA	no
Sobic.002G279100	Sobic.004G111100	no	NA	no
Sobic.002G279100	Sobic.004G160200	no	NA	no
Sobic.002G279100	Sobic.006G064600	no	NA	no
Sobic.002G279100	Sobic.006G226200	no	NA	no
Sobic.002G279100	Sobic.007G223600	no	NA	no
Sobic.002G279100	Sobic.008G003600	no	NA	no
Sobic.002G279100	Sobic.008G095200	no	NA	no
Sobic.002G279100	Sobic.009G026101	no	NA	no
Sobic.002G279100	Sobic.009G143900	no	NA	no
Sobic.002G279100	Sobic.009G226900	no	NA	no
Sobic.002G279100	Sobic.010G112200	no	NA	no
Sobic.002G279100	Sobic.010G134000	no	NA	no
Sobic.002G279100	Sobic.010G219800	no	NA	no
Sobic.002G279100	Sobic.010G220600	no	NA	no
Sobic.002G290800	Sobic.001G179400	yes	Xyloglucan endotransglucosylases/hydrolases	no
Sobic.002G290800	Sobic.001G441700	yes	Xyloglucan endotransglucosylases/hydrolases	no
Sobic.002G290800	Sobic.002G194500	yes	Xyloglucan endotransglucosylases/hydrolases	no
Sobic.002G290800	Sobic.003G223100	yes	Polygalacturonases	no
Sobic.002G290800	Sobic.004G227900	yes	Expansins	no
Sobic.002G290800	Sobic.004G313200	yes	Glucan 1-glucosidases	no
Sobic.002G290800	Sobic.006G228100	yes	Xyloglucan endotransglucosylases/hydrolases	no
Sobic.002G290800	Sobic.001G009700	no	NA	no
Sobic.002G290800	Sobic.001G030900	no	NA	no
Sobic.002G290800	Sobic.001G042500	no	NA	no
Sobic.002G290800	Sobic.001G062700	no	NA	no
Sobic.002G290800	Sobic.001G070200	no	NA	no
Sobic.002G290800	Sobic.001G103000	no	NA	no
Sobic.002G290800	Sobic.001G189000	no	NA	no
Sobic.002G290800	Sobic.001G189500	no	NA	no
Sobic.002G290800	Sobic.001G199400	no	NA	no
Sobic.002G290800	Sobic.001G216800	no	NA	no
Sobic.002G290800	Sobic.001G264400	no	NA	no
Sobic.002G290800	Sobic.001G267800	no	NA	no
Sobic.002G290800	Sobic.001G331100	no	NA	no
Sobic.002G290800	Sobic.001G416800	no	NA	no
Sobic.002G290800	Sobic.001G416900	no	NA	no
Sobic.002G290800	Sobic.001G514300	no	NA	no
Sobic.002G290800	Sobic.002G004200	no	NA	no
Sobic.002G290800	Sobic.002G016400	no	NA	no
Sobic.002G290800	Sobic.002G043700	no	NA	no
Sobic.002G290800	Sobic.002G092200	no	NA	no
Sobic.002G290800	Sobic.002G183600	no	NA	no
Sobic.002G290800	Sobic.002G206100	no	NA	no
Sobic.002G290800	Sobic.002G221100	no	NA	no
Sobic.002G290800	Sobic.002G276000	no	NA	no
Sobic.002G290800	Sobic.002G294300	no	NA	no
Sobic.002G290800	Sobic.002G357800	no	NA	no
Sobic.002G290800	Sobic.002G360500	no	NA	no
Sobic.002G290800	Sobic.003G013700	no	NA	no
Sobic.002G290800	Sobic.003G019900	no	NA	no
Sobic.002G290800	Sobic.003G047300	no	NA	no
Sobic.002G290800	Sobic.003G052000	no	NA	no
Sobic.002G290800	Sobic.003G065001	no	NA	no
Sobic.002G290800	Sobic.003G085900	no	NA	no
Sobic.002G290800	Sobic.003G100400	no	NA	no
Sobic.002G290800	Sobic.003G142100	no	NA	no
Sobic.002G290800	Sobic.003G151900	no	NA	no
Sobic.002G290800	Sobic.003G152000	no	NA	no
Sobic.002G290800	Sobic.003G200501	no	NA	no
Sobic.002G290800	Sobic.003G350100	no	NA	no
Sobic.002G290800	Sobic.003G367401	no	NA	no
Sobic.002G290800	Sobic.003G373900	no	NA	no
Sobic.002G290800	Sobic.003G430000	no	NA	no
Sobic.002G290800	Sobic.004G002901	no	NA	no
Sobic.002G290800	Sobic.004G051000	no	NA	no
Sobic.002G290800	Sobic.004G153700	no	NA	no
Sobic.002G290800	Sobic.004G170900	no	NA	no
Sobic.002G290800	Sobic.004G190200	no	NA	no
Sobic.002G290800	Sobic.004G205300	no	NA	no
Sobic.002G290800	Sobic.004G215000	no	NA	no
Sobic.002G290800	Sobic.004G237300	no	NA	no
Sobic.002G290800	Sobic.004G265400	no	NA	no
Sobic.002G290800	Sobic.004G279601	no	NA	no
Sobic.002G290800	Sobic.004G287500	no	NA	no
Sobic.002G290800	Sobic.004G323100	no	NA	no
Sobic.002G290800	Sobic.005G034500	no	NA	no
Sobic.002G290800	Sobic.006G058000	no	NA	no
Sobic.002G290800	Sobic.006G108000	no	NA	no
Sobic.002G290800	Sobic.006G211600	no	NA	no
Sobic.002G290800	Sobic.006G252466	no	NA	no
Sobic.002G290800	Sobic.007G017700	no	NA	no
Sobic.002G290800	Sobic.007G100600	no	NA	no
Sobic.002G290800	Sobic.007G162400	no	NA	no
Sobic.002G290800	Sobic.007G211200	no	NA	no
Sobic.002G290800	Sobic.007G214700	no	NA	no
Sobic.002G290800	Sobic.007G221800	no	NA	no
Sobic.002G290800	Sobic.008G020500	no	NA	no
Sobic.002G290800	Sobic.008G135300	no	NA	no
Sobic.002G290800	Sobic.009G015900	no	NA	no
Sobic.002G290800	Sobic.009G134000	no	NA	no
Sobic.002G290800	Sobic.009G144500	no	NA	no
Sobic.002G290800	Sobic.009G146700	no	NA	no
Sobic.002G290800	Sobic.009G210400	no	NA	no
Sobic.002G290800	Sobic.010G014200	no	NA	no
Sobic.002G290800	Sobic.010G047100	no	NA	no
Sobic.002G290800	Sobic.010G047200	no	NA	no
Sobic.002G290800	Sobic.010G104400	no	NA	no
Sobic.002G290800	Sobic.010G171800	no	NA	no
Sobic.002G290800	Sobic.010G230000	no	NA	no
Sobic.002G342100	Sobic.001G385800	no	NA	NAC
Sobic.002G342100	Sobic.006G107400	no	NA	NAC
Sobic.002G342100	Sobic.009G142200	no	NA	NAC
Sobic.002G342100	Sobic.010G227300	no	NA	NAC
Sobic.002G342100	Sobic.001G028000	no	NA	no
Sobic.002G342100	Sobic.001G030600	no	NA	no
Sobic.002G342100	Sobic.001G044500	no	NA	no
Sobic.002G342100	Sobic.001G046000	no	NA	no
Sobic.002G342100	Sobic.001G057100	no	NA	no
Sobic.002G342100	Sobic.001G059200	no	NA	no
Sobic.002G342100	Sobic.001G062300	no	NA	no
Sobic.002G342100	Sobic.001G087700	no	NA	no
Sobic.002G342100	Sobic.001G095500	no	NA	no
Sobic.002G342100	Sobic.001G122900	no	NA	no
Sobic.002G342100	Sobic.001G236400	no	NA	no
Sobic.002G342100	Sobic.001G252800	no	NA	no
Sobic.002G342100	Sobic.001G262500	no	NA	no
Sobic.002G342100	Sobic.001G275500	no	NA	no
Sobic.002G342100	Sobic.001G298400	no	NA	no
Sobic.002G342100	Sobic.001G319500	no	NA	no
Sobic.002G342100	Sobic.001G329400	no	NA	no
Sobic.002G342100	Sobic.001G347400	no	NA	no
Sobic.002G342100	Sobic.001G350700	no	NA	no
Sobic.002G342100	Sobic.001G359500	no	NA	no
Sobic.002G342100	Sobic.001G404500	no	NA	no
Sobic.002G342100	Sobic.001G409300	no	NA	no
Sobic.002G342100	Sobic.001G418700	no	NA	no
Sobic.002G342100	Sobic.001G493500	no	NA	no
Sobic.002G342100	Sobic.002G000600	no	NA	no
Sobic.002G342100	Sobic.002G047400	no	NA	no
Sobic.002G342100	Sobic.002G119700	no	NA	no
Sobic.002G342100	Sobic.002G177300	no	NA	no
Sobic.002G342100	Sobic.002G186400	no	NA	no
Sobic.002G342100	Sobic.002G187700	no	NA	no
Sobic.002G342100	Sobic.002G189000	no	NA	no
Sobic.002G342100	Sobic.002G217200	no	NA	no
Sobic.002G342100	Sobic.002G249200	no	NA	no
Sobic.002G342100	Sobic.002G343100	no	NA	no
Sobic.002G342100	Sobic.002G355200	no	NA	no
Sobic.002G342100	Sobic.002G360000	no	NA	no
Sobic.002G342100	Sobic.002G370500	no	NA	no
Sobic.002G342100	Sobic.002G379200	no	NA	no
Sobic.002G342100	Sobic.002G394400	no	NA	no
Sobic.002G342100	Sobic.003G029200	no	NA	no
Sobic.002G342100	Sobic.003G098000	no	NA	no
Sobic.002G342100	Sobic.003G108900	no	NA	no
Sobic.002G342100	Sobic.003G109832	no	NA	no
Sobic.002G342100	Sobic.003G138400	no	NA	no
Sobic.002G342100	Sobic.003G146500	no	NA	no
Sobic.002G342100	Sobic.003G269300	no	NA	no
Sobic.002G342100	Sobic.003G271400	no	NA	no
Sobic.002G342100	Sobic.003G284600	no	NA	no
Sobic.002G342100	Sobic.003G287500	no	NA	no
Sobic.002G342100	Sobic.003G351701	no	NA	no
Sobic.002G342100	Sobic.003G373800	no	NA	no
Sobic.002G342100	Sobic.003G378600	no	NA	no
Sobic.002G342100	Sobic.003G403300	no	NA	no
Sobic.002G342100	Sobic.004G101500	no	NA	no
Sobic.002G342100	Sobic.004G158901	no	NA	no
Sobic.002G342100	Sobic.004G163100	no	NA	no
Sobic.002G342100	Sobic.004G239100	no	NA	no
Sobic.002G342100	Sobic.004G322650	no	NA	no
Sobic.002G342100	Sobic.004G343500	no	NA	no
Sobic.002G342100	Sobic.004G344600	no	NA	no
Sobic.002G342100	Sobic.005G028800	no	NA	no
Sobic.002G342100	Sobic.006G146300	no	NA	no
Sobic.002G342100	Sobic.006G235300	no	NA	no
Sobic.002G342100	Sobic.006G244000	no	NA	no
Sobic.002G342100	Sobic.007G071800	no	NA	no
Sobic.002G342100	Sobic.007G084300	no	NA	no
Sobic.002G342100	Sobic.007G116700	no	NA	no
Sobic.002G342100	Sobic.007G160700	no	NA	no
Sobic.002G342100	Sobic.007G194700	no	NA	no
Sobic.002G342100	Sobic.008G062200	no	NA	no
Sobic.002G342100	Sobic.008G064700	no	NA	no
Sobic.002G342100	Sobic.009G064300	no	NA	no
Sobic.002G342100	Sobic.009G075600	no	NA	no
Sobic.002G342100	Sobic.009G136100	no	NA	no
Sobic.002G342100	Sobic.009G208100	no	NA	no
Sobic.002G342100	Sobic.010G064700	no	NA	no
Sobic.002G342100	Sobic.010G073600	no	NA	no
Sobic.002G342100	Sobic.010G122000	no	NA	no
Sobic.002G342100	Sobic.010G131700	no	NA	no
Sobic.002G342100	Sobic.010G186400	no	NA	no
Sobic.002G342100	Sobic.010G217532	no	NA	no
Sobic.002G342100	Sobic.010G220500	no	NA	no
Sobic.002G342100	Sobic.010G244600	no	NA	no
Sobic.002G342100	Sobic.010G249700	no	NA	no
Sobic.002G388700	Sobic.003G223100	yes	Polygalacturonases	no
Sobic.002G388700	Sobic.001G047800	no	NA	no
Sobic.002G388700	Sobic.001G083500	no	NA	no
Sobic.002G388700	Sobic.001G095632	no	NA	no
Sobic.002G388700	Sobic.001G204200	no	NA	no
Sobic.002G388700	Sobic.001G216800	no	NA	no
Sobic.002G388700	Sobic.001G245800	no	NA	no
Sobic.002G388700	Sobic.001G286200	no	NA	no
Sobic.002G388700	Sobic.001G314000	no	NA	no
Sobic.002G388700	Sobic.001G395800	no	NA	no
Sobic.002G388700	Sobic.001G473400	no	NA	no
Sobic.002G388700	Sobic.001G502900	no	NA	no
Sobic.002G388700	Sobic.002G161200	no	NA	no
Sobic.002G388700	Sobic.002G175400	no	NA	no
Sobic.002G388700	Sobic.002G201500	no	NA	no
Sobic.002G388700	Sobic.002G210500	no	NA	no
Sobic.002G388700	Sobic.002G329900	no	NA	no
Sobic.002G388700	Sobic.002G349300	no	NA	no
Sobic.002G388700	Sobic.002G356400	no	NA	no
Sobic.002G388700	Sobic.002G417600	no	NA	no
Sobic.002G388700	Sobic.002G418400	no	NA	no
Sobic.002G388700	Sobic.003G011100	no	NA	no
Sobic.002G388700	Sobic.003G024700	no	NA	no
Sobic.002G388700	Sobic.003G057366	no	NA	no
Sobic.002G388700	Sobic.003G085200	no	NA	no
Sobic.002G388700	Sobic.003G125650	no	NA	no
Sobic.002G388700	Sobic.003G191500	no	NA	no
Sobic.002G388700	Sobic.003G202500	no	NA	no
Sobic.002G388700	Sobic.003G215700	no	NA	no
Sobic.002G388700	Sobic.003G286200	no	NA	no
Sobic.002G388700	Sobic.003G296800	no	NA	no
Sobic.002G388700	Sobic.003G300100	no	NA	no
Sobic.002G388700	Sobic.003G305100	no	NA	no
Sobic.002G388700	Sobic.003G349400	no	NA	no
Sobic.002G388700	Sobic.003G355300	no	NA	no
Sobic.002G388700	Sobic.003G395500	no	NA	no
Sobic.002G388700	Sobic.003G397000	no	NA	no
Sobic.002G388700	Sobic.004G060500	no	NA	no
Sobic.002G388700	Sobic.004G155100	no	NA	no
Sobic.002G388700	Sobic.004G183200	no	NA	no
Sobic.002G388700	Sobic.004G237300	no	NA	no
Sobic.002G388700	Sobic.004G259432	no	NA	no
Sobic.002G388700	Sobic.004G323100	no	NA	no
Sobic.002G388700	Sobic.004G333500	no	NA	no
Sobic.002G388700	Sobic.006G032600	no	NA	no
Sobic.002G388700	Sobic.006G046200	no	NA	no
Sobic.002G388700	Sobic.006G154000	no	NA	no
Sobic.002G388700	Sobic.006G172651	no	NA	no
Sobic.002G388700	Sobic.006G191800	no	NA	no
Sobic.002G388700	Sobic.007G051000	no	NA	no
Sobic.002G388700	Sobic.007G161700	no	NA	no
Sobic.002G388700	Sobic.007G172300	no	NA	no
Sobic.002G388700	Sobic.007G180200	no	NA	no
Sobic.002G388700	Sobic.007G206700	no	NA	no
Sobic.002G388700	Sobic.007G209000	no	NA	no
Sobic.002G388700	Sobic.007G211500	no	NA	no
Sobic.002G388700	Sobic.008G043700	no	NA	no
Sobic.002G388700	Sobic.008G129400	no	NA	no
Sobic.002G388700	Sobic.008G137000	no	NA	no
Sobic.002G388700	Sobic.008G137300	no	NA	no
Sobic.002G388700	Sobic.008G186600	no	NA	no
Sobic.002G388700	Sobic.009G058400	no	NA	no
Sobic.002G388700	Sobic.009G077400	no	NA	no
Sobic.002G388700	Sobic.009G176000	no	NA	no
Sobic.002G388700	Sobic.009G212200	no	NA	no
Sobic.002G388700	Sobic.009G215300	no	NA	no
Sobic.002G388700	Sobic.009G227600	no	NA	no
Sobic.002G388700	Sobic.010G012500	no	NA	no
Sobic.002G388700	Sobic.010G031000	no	NA	no
Sobic.002G421400	Sobic.009G158000	yes	fucosyltransferase	no
Sobic.002G421400	Sobic.001G385800	no	NA	NAC
Sobic.002G421400	Sobic.006G107400	no	NA	NAC
Sobic.002G421400	Sobic.010G227300	no	NA	NAC
Sobic.002G421400	Sobic.001G044500	no	NA	no
Sobic.002G421400	Sobic.001G057100	no	NA	no
Sobic.002G421400	Sobic.001G059200	no	NA	no
Sobic.002G421400	Sobic.001G062300	no	NA	no
Sobic.002G421400	Sobic.001G087700	no	NA	no
Sobic.002G421400	Sobic.001G095500	no	NA	no
Sobic.002G421400	Sobic.001G122900	no	NA	no
Sobic.002G421400	Sobic.001G217400	no	NA	no
Sobic.002G421400	Sobic.001G236400	no	NA	no
Sobic.002G421400	Sobic.001G252800	no	NA	no
Sobic.002G421400	Sobic.001G262500	no	NA	no
Sobic.002G421400	Sobic.001G275500	no	NA	no
Sobic.002G421400	Sobic.001G297600	no	NA	no
Sobic.002G421400	Sobic.001G298400	no	NA	no
Sobic.002G421400	Sobic.001G298500	no	NA	no
Sobic.002G421400	Sobic.001G319500	no	NA	no
Sobic.002G421400	Sobic.001G329400	no	NA	no
Sobic.002G421400	Sobic.001G350700	no	NA	no
Sobic.002G421400	Sobic.001G359500	no	NA	no
Sobic.002G421400	Sobic.001G404500	no	NA	no
Sobic.002G421400	Sobic.001G409300	no	NA	no
Sobic.002G421400	Sobic.001G418700	no	NA	no
Sobic.002G421400	Sobic.001G446100	no	NA	no
Sobic.002G421400	Sobic.001G523150	no	NA	no
Sobic.002G421400	Sobic.002G000600	no	NA	no
Sobic.002G421400	Sobic.002G047400	no	NA	no
Sobic.002G421400	Sobic.002G119700	no	NA	no
Sobic.002G421400	Sobic.002G177300	no	NA	no
Sobic.002G421400	Sobic.002G185300	no	NA	no
Sobic.002G421400	Sobic.002G186400	no	NA	no
Sobic.002G421400	Sobic.002G189000	no	NA	no
Sobic.002G421400	Sobic.002G217200	no	NA	no
Sobic.002G421400	Sobic.002G249200	no	NA	no
Sobic.002G421400	Sobic.002G298800	no	NA	no
Sobic.002G421400	Sobic.002G343100	no	NA	no
Sobic.002G421400	Sobic.002G351200	no	NA	no
Sobic.002G421400	Sobic.002G368700	no	NA	no
Sobic.002G421400	Sobic.002G394400	no	NA	no
Sobic.002G421400	Sobic.002G404800	no	NA	no
Sobic.002G421400	Sobic.003G029200	no	NA	no
Sobic.002G421400	Sobic.003G098000	no	NA	no
Sobic.002G421400	Sobic.003G108900	no	NA	no
Sobic.002G421400	Sobic.003G109832	no	NA	no
Sobic.002G421400	Sobic.003G136900	no	NA	no
Sobic.002G421400	Sobic.003G138400	no	NA	no
Sobic.002G421400	Sobic.003G203500	no	NA	no
Sobic.002G421400	Sobic.003G229200	no	NA	no
Sobic.002G421400	Sobic.003G269300	no	NA	no
Sobic.002G421400	Sobic.003G271400	no	NA	no
Sobic.002G421400	Sobic.003G284600	no	NA	no
Sobic.002G421400	Sobic.003G287500	no	NA	no
Sobic.002G421400	Sobic.003G331300	no	NA	no
Sobic.002G421400	Sobic.003G351701	no	NA	no
Sobic.002G421400	Sobic.003G356800	no	NA	no
Sobic.002G421400	Sobic.003G373800	no	NA	no
Sobic.002G421400	Sobic.003G378600	no	NA	no
Sobic.002G421400	Sobic.003G392900	no	NA	no
Sobic.002G421400	Sobic.003G403300	no	NA	no
Sobic.002G421400	Sobic.004G042200	no	NA	no
Sobic.002G421400	Sobic.004G049200	no	NA	no
Sobic.002G421400	Sobic.004G101500	no	NA	no
Sobic.002G421400	Sobic.004G158901	no	NA	no
Sobic.002G421400	Sobic.004G239100	no	NA	no
Sobic.002G421400	Sobic.004G322650	no	NA	no
Sobic.002G421400	Sobic.004G343500	no	NA	no
Sobic.002G421400	Sobic.004G344600	no	NA	no
Sobic.002G421400	Sobic.005G012200	no	NA	no
Sobic.002G421400	Sobic.005G028800	no	NA	no
Sobic.002G421400	Sobic.005G036100	no	NA	no
Sobic.002G421400	Sobic.005G149700	no	NA	no
Sobic.002G421400	Sobic.006G065900	no	NA	no
Sobic.002G421400	Sobic.006G130300	no	NA	no
Sobic.002G421400	Sobic.007G071800	no	NA	no
Sobic.002G421400	Sobic.007G084300	no	NA	no
Sobic.002G421400	Sobic.007G125900	no	NA	no
Sobic.002G421400	Sobic.007G157300	no	NA	no
Sobic.002G421400	Sobic.007G160700	no	NA	no
Sobic.002G421400	Sobic.007G194700	no	NA	no
Sobic.002G421400	Sobic.008G024900	no	NA	no
Sobic.002G421400	Sobic.008G062200	no	NA	no
Sobic.002G421400	Sobic.008G064700	no	NA	no
Sobic.002G421400	Sobic.009G069300	no	NA	no
Sobic.002G421400	Sobic.009G208100	no	NA	no
Sobic.002G421400	Sobic.009G236400	no	NA	no
Sobic.002G421400	Sobic.010G064700	no	NA	no
Sobic.002G421400	Sobic.010G073600	no	NA	no
Sobic.002G421400	Sobic.010G122000	no	NA	no
Sobic.002G421400	Sobic.010G131700	no	NA	no
Sobic.002G421400	Sobic.010G217532	no	NA	no
Sobic.002G421400	Sobic.010G220500	no	NA	no
Sobic.002G421400	Sobic.010G223200	no	NA	no
Sobic.002G421400	Sobic.010G244600	no	NA	no
Sobic.002G421400	Sobic.010G249700	no	NA	no
Sobic.003G008700	Sobic.003G008700	no	NA	MYB
Sobic.003G008700	Sobic.001G029800	no	NA	no
Sobic.003G008700	Sobic.001G078600	no	NA	no
Sobic.003G008700	Sobic.001G088400	no	NA	no
Sobic.003G008700	Sobic.001G170800	no	NA	no
Sobic.003G008700	Sobic.001G177900	no	NA	no
Sobic.003G008700	Sobic.001G379500	no	NA	no
Sobic.003G008700	Sobic.001G416000	no	NA	no
Sobic.003G008700	Sobic.001G534000	no	NA	no
Sobic.003G008700	Sobic.002G004100	no	NA	no
Sobic.003G008700	Sobic.002G204400	no	NA	no
Sobic.003G008700	Sobic.002G237700	no	NA	no
Sobic.003G008700	Sobic.002G279400	no	NA	no
Sobic.003G008700	Sobic.002G313000	no	NA	no
Sobic.003G008700	Sobic.002G319300	no	NA	no
Sobic.003G008700	Sobic.002G390800	no	NA	no
Sobic.003G008700	Sobic.002G425200	no	NA	no
Sobic.003G008700	Sobic.003G043900	no	NA	no
Sobic.003G008700	Sobic.003G047200	no	NA	no
Sobic.003G008700	Sobic.003G118100	no	NA	no
Sobic.003G008700	Sobic.003G179500	no	NA	no
Sobic.003G008700	Sobic.003G260700	no	NA	no
Sobic.003G008700	Sobic.003G294500	no	NA	no
Sobic.003G008700	Sobic.004G063600	no	NA	no
Sobic.003G008700	Sobic.004G179800	no	NA	no
Sobic.003G008700	Sobic.004G241300	no	NA	no
Sobic.003G008700	Sobic.004G271300	no	NA	no
Sobic.003G008700	Sobic.004G271500	no	NA	no
Sobic.003G008700	Sobic.004G339500	no	NA	no
Sobic.003G008700	Sobic.005G000500	no	NA	no
Sobic.003G008700	Sobic.005G020600	no	NA	no
Sobic.003G008700	Sobic.005G056800	no	NA	no
Sobic.003G008700	Sobic.006G016700	no	NA	no
Sobic.003G008700	Sobic.006G112800	no	NA	no
Sobic.003G008700	Sobic.006G124400	no	NA	no
Sobic.003G008700	Sobic.006G179200	no	NA	no
Sobic.003G008700	Sobic.006G201300	no	NA	no
Sobic.003G008700	Sobic.007G130000	no	NA	no
Sobic.003G008700	Sobic.007G168900	no	NA	no
Sobic.003G008700	Sobic.008G123000	no	NA	no
Sobic.003G008700	Sobic.008G123400	no	NA	no
Sobic.003G008700	Sobic.008G148000	no	NA	no
Sobic.003G008700	Sobic.009G129400	no	NA	no
Sobic.003G008700	Sobic.009G131200	no	NA	no
Sobic.003G008700	Sobic.009G163100	no	NA	no
Sobic.003G008700	Sobic.009G181500	no	NA	no
Sobic.003G008700	Sobic.010G008900	no	NA	no
Sobic.003G008700	Sobic.010G105400	no	NA	no
Sobic.003G008700	Sobic.010G129700	no	NA	no
Sobic.003G008700	Sobic.010G269800	no	NA	no
Sobic.003G034500	Sobic.001G385800	no	NA	NAC
Sobic.003G034500	Sobic.010G227300	no	NA	NAC
Sobic.003G034500	Sobic.001G044500	no	NA	no
Sobic.003G034500	Sobic.001G059200	no	NA	no
Sobic.003G034500	Sobic.001G062300	no	NA	no
Sobic.003G034500	Sobic.001G087700	no	NA	no
Sobic.003G034500	Sobic.001G095500	no	NA	no
Sobic.003G034500	Sobic.001G122900	no	NA	no
Sobic.003G034500	Sobic.001G217400	no	NA	no
Sobic.003G034500	Sobic.001G236200	no	NA	no
Sobic.003G034500	Sobic.001G236400	no	NA	no
Sobic.003G034500	Sobic.001G252800	no	NA	no
Sobic.003G034500	Sobic.001G262500	no	NA	no
Sobic.003G034500	Sobic.001G275500	no	NA	no
Sobic.003G034500	Sobic.001G297600	no	NA	no
Sobic.003G034500	Sobic.001G298500	no	NA	no
Sobic.003G034500	Sobic.001G329400	no	NA	no
Sobic.003G034500	Sobic.001G350700	no	NA	no
Sobic.003G034500	Sobic.001G359500	no	NA	no
Sobic.003G034500	Sobic.001G404500	no	NA	no
Sobic.003G034500	Sobic.001G409300	no	NA	no
Sobic.003G034500	Sobic.001G418700	no	NA	no
Sobic.003G034500	Sobic.001G446100	no	NA	no
Sobic.003G034500	Sobic.001G523150	no	NA	no
Sobic.003G034500	Sobic.002G000600	no	NA	no
Sobic.003G034500	Sobic.002G014200	no	NA	no
Sobic.003G034500	Sobic.002G047400	no	NA	no
Sobic.003G034500	Sobic.002G119700	no	NA	no
Sobic.003G034500	Sobic.002G177300	no	NA	no
Sobic.003G034500	Sobic.002G185300	no	NA	no
Sobic.003G034500	Sobic.002G186400	no	NA	no
Sobic.003G034500	Sobic.002G217200	no	NA	no
Sobic.003G034500	Sobic.002G249200	no	NA	no
Sobic.003G034500	Sobic.002G343100	no	NA	no
Sobic.003G034500	Sobic.002G368700	no	NA	no
Sobic.003G034500	Sobic.002G394400	no	NA	no
Sobic.003G034500	Sobic.003G098000	no	NA	no
Sobic.003G034500	Sobic.003G108900	no	NA	no
Sobic.003G034500	Sobic.003G109832	no	NA	no
Sobic.003G034500	Sobic.003G138400	no	NA	no
Sobic.003G034500	Sobic.003G146500	no	NA	no
Sobic.003G034500	Sobic.003G269300	no	NA	no
Sobic.003G034500	Sobic.003G271400	no	NA	no
Sobic.003G034500	Sobic.003G284600	no	NA	no
Sobic.003G034500	Sobic.003G331300	no	NA	no
Sobic.003G034500	Sobic.003G338600	no	NA	no
Sobic.003G034500	Sobic.003G356800	no	NA	no
Sobic.003G034500	Sobic.003G373800	no	NA	no
Sobic.003G034500	Sobic.003G378600	no	NA	no
Sobic.003G034500	Sobic.003G422800	no	NA	no
Sobic.003G034500	Sobic.004G049200	no	NA	no
Sobic.003G034500	Sobic.004G101500	no	NA	no
Sobic.003G034500	Sobic.004G158901	no	NA	no
Sobic.003G034500	Sobic.004G208000	no	NA	no
Sobic.003G034500	Sobic.004G295300	no	NA	no
Sobic.003G034500	Sobic.004G322650	no	NA	no
Sobic.003G034500	Sobic.004G344600	no	NA	no
Sobic.003G034500	Sobic.004G356100	no	NA	no
Sobic.003G034500	Sobic.005G028800	no	NA	no
Sobic.003G034500	Sobic.005G143400	no	NA	no
Sobic.003G034500	Sobic.005G149700	no	NA	no
Sobic.003G034500	Sobic.006G034400	no	NA	no
Sobic.003G034500	Sobic.006G087200	no	NA	no
Sobic.003G034500	Sobic.006G235300	no	NA	no
Sobic.003G034500	Sobic.006G259600	no	NA	no
Sobic.003G034500	Sobic.007G084300	no	NA	no
Sobic.003G034500	Sobic.007G125900	no	NA	no
Sobic.003G034500	Sobic.007G194700	no	NA	no
Sobic.003G034500	Sobic.008G024900	no	NA	no
Sobic.003G034500	Sobic.008G062200	no	NA	no
Sobic.003G034500	Sobic.009G236400	no	NA	no
Sobic.003G034500	Sobic.010G064700	no	NA	no
Sobic.003G034500	Sobic.010G073600	no	NA	no
Sobic.003G034500	Sobic.010G122000	no	NA	no
Sobic.003G034500	Sobic.010G220500	no	NA	no
Sobic.003G034500	Sobic.010G223200	no	NA	no
Sobic.003G034500	Sobic.010G244600	no	NA	no
Sobic.003G035100	Sobic.010G052200	yes	CCOAOMT_caffeoyCoA methyltransferase	no
Sobic.003G035100	Sobic.003G035100	no	NA	NAC
Sobic.003G035100	Sobic.001G075101	no	NA	no
Sobic.003G035100	Sobic.001G131400	no	NA	no
Sobic.003G035100	Sobic.001G482100	no	NA	no
Sobic.003G035100	Sobic.001G526200	no	NA	no
Sobic.003G035100	Sobic.002G056900	no	NA	no
Sobic.003G035100	Sobic.002G242500	no	NA	no
Sobic.003G035100	Sobic.002G296600	no	NA	no
Sobic.003G035100	Sobic.002G312700	no	NA	no
Sobic.003G035100	Sobic.003G157300	no	NA	no
Sobic.003G035100	Sobic.003G317500	no	NA	no
Sobic.003G035100	Sobic.003G366300	no	NA	no
Sobic.003G035100	Sobic.004G102400	no	NA	no
Sobic.003G035100	Sobic.004G198000	no	NA	no
Sobic.003G035100	Sobic.005G136200	no	NA	no
Sobic.003G035100	Sobic.005G169700	no	NA	no
Sobic.003G035100	Sobic.006G128100	no	NA	no
Sobic.003G035100	Sobic.006G183400	no	NA	no
Sobic.003G035100	Sobic.008G032600	no	NA	no
Sobic.003G035100	Sobic.008G078600	no	NA	no
Sobic.003G035100	Sobic.009G159200	no	NA	no
Sobic.003G076500	Sobic.003G358100	yes	fucosyltransferase	no
Sobic.003G076500	Sobic.003G076500	no	NA	MYB
Sobic.003G076500	Sobic.005G224800	no	NA	MYB
Sobic.003G076500	Sobic.009G016600	no	NA	MYB
Sobic.003G076500	Sobic.001G003000	no	NA	no
Sobic.003G076500	Sobic.001G020600	no	NA	no
Sobic.003G076500	Sobic.001G067200	no	NA	no
Sobic.003G076500	Sobic.001G089800	no	NA	no
Sobic.003G076500	Sobic.001G258200	no	NA	no
Sobic.003G076500	Sobic.001G280100	no	NA	no
Sobic.003G076500	Sobic.001G283100	no	NA	no
Sobic.003G076500	Sobic.001G331600	no	NA	no
Sobic.003G076500	Sobic.001G333800	no	NA	no
Sobic.003G076500	Sobic.001G390800	no	NA	no
Sobic.003G076500	Sobic.001G410600	no	NA	no
Sobic.003G076500	Sobic.001G489900	no	NA	no
Sobic.003G076500	Sobic.001G523200	no	NA	no
Sobic.003G076500	Sobic.001G524000	no	NA	no
Sobic.003G076500	Sobic.002G060800	no	NA	no
Sobic.003G076500	Sobic.002G104100	no	NA	no
Sobic.003G076500	Sobic.002G220900	no	NA	no
Sobic.003G076500	Sobic.002G252800	no	NA	no
Sobic.003G076500	Sobic.002G290400	no	NA	no
Sobic.003G076500	Sobic.003G003450	no	NA	no
Sobic.003G076500	Sobic.003G005600	no	NA	no
Sobic.003G076500	Sobic.003G017100	no	NA	no
Sobic.003G076500	Sobic.003G073800	no	NA	no
Sobic.003G076500	Sobic.003G117900	no	NA	no
Sobic.003G076500	Sobic.003G133700	no	NA	no
Sobic.003G076500	Sobic.003G137200	no	NA	no
Sobic.003G076500	Sobic.003G191700	no	NA	no
Sobic.003G076500	Sobic.003G196400	no	NA	no
Sobic.003G076500	Sobic.003G229300	no	NA	no
Sobic.003G076500	Sobic.003G257100	no	NA	no
Sobic.003G076500	Sobic.003G272700	no	NA	no
Sobic.003G076500	Sobic.003G287600	no	NA	no
Sobic.003G076500	Sobic.003G328600	no	NA	no
Sobic.003G076500	Sobic.003G398100	no	NA	no
Sobic.003G076500	Sobic.003G411900	no	NA	no
Sobic.003G076500	Sobic.003G440400	no	NA	no
Sobic.003G076500	Sobic.004G034600	no	NA	no
Sobic.003G076500	Sobic.004G049500	no	NA	no
Sobic.003G076500	Sobic.004G103300	no	NA	no
Sobic.003G076500	Sobic.004G151300	no	NA	no
Sobic.003G076500	Sobic.004G169000	no	NA	no
Sobic.003G076500	Sobic.004G213300	no	NA	no
Sobic.003G076500	Sobic.004G242500	no	NA	no
Sobic.003G076500	Sobic.004G271600	no	NA	no
Sobic.003G076500	Sobic.004G322600	no	NA	no
Sobic.003G076500	Sobic.004G353100	no	NA	no
Sobic.003G076500	Sobic.005G101200	no	NA	no
Sobic.003G076500	Sobic.005G156400	no	NA	no
Sobic.003G076500	Sobic.006G090100	no	NA	no
Sobic.003G076500	Sobic.006G222600	no	NA	no
Sobic.003G076500	Sobic.007G167100	no	NA	no
Sobic.003G076500	Sobic.008G065000	no	NA	no
Sobic.003G076500	Sobic.009G207600	no	NA	no
Sobic.003G076500	Sobic.009G207900	no	NA	no
Sobic.003G076500	Sobic.010G020800	no	NA	no
Sobic.003G076500	Sobic.010G021500	no	NA	no
Sobic.003G076500	Sobic.010G255700	no	NA	no
Sobic.003G087600	Sobic.003G358100	yes	fucosyltransferase	no
Sobic.003G087600	Sobic.005G224800	no	NA	MYB
Sobic.003G087600	Sobic.009G016600	no	NA	MYB
Sobic.003G087600	Sobic.001G003000	no	NA	no
Sobic.003G087600	Sobic.001G020600	no	NA	no
Sobic.003G087600	Sobic.001G067200	no	NA	no
Sobic.003G087600	Sobic.001G258200	no	NA	no
Sobic.003G087600	Sobic.001G280100	no	NA	no
Sobic.003G087600	Sobic.001G331600	no	NA	no
Sobic.003G087600	Sobic.001G333800	no	NA	no
Sobic.003G087600	Sobic.001G360600	no	NA	no
Sobic.003G087600	Sobic.001G390800	no	NA	no
Sobic.003G087600	Sobic.001G410600	no	NA	no
Sobic.003G087600	Sobic.001G489900	no	NA	no
Sobic.003G087600	Sobic.001G523200	no	NA	no
Sobic.003G087600	Sobic.001G524000	no	NA	no
Sobic.003G087600	Sobic.002G052900	no	NA	no
Sobic.003G087600	Sobic.002G060800	no	NA	no
Sobic.003G087600	Sobic.002G104100	no	NA	no
Sobic.003G087600	Sobic.002G252800	no	NA	no
Sobic.003G087600	Sobic.002G290400	no	NA	no
Sobic.003G087600	Sobic.003G003450	no	NA	no
Sobic.003G087600	Sobic.003G005600	no	NA	no
Sobic.003G087600	Sobic.003G017100	no	NA	no
Sobic.003G087600	Sobic.003G073800	no	NA	no
Sobic.003G087600	Sobic.003G117900	no	NA	no
Sobic.003G087600	Sobic.003G133700	no	NA	no
Sobic.003G087600	Sobic.003G137200	no	NA	no
Sobic.003G087600	Sobic.003G191700	no	NA	no
Sobic.003G087600	Sobic.003G196400	no	NA	no
Sobic.003G087600	Sobic.003G229300	no	NA	no
Sobic.003G087600	Sobic.003G257100	no	NA	no
Sobic.003G087600	Sobic.003G272700	no	NA	no
Sobic.003G087600	Sobic.003G328600	no	NA	no
Sobic.003G087600	Sobic.003G398100	no	NA	no
Sobic.003G087600	Sobic.003G403500	no	NA	no
Sobic.003G087600	Sobic.003G440400	no	NA	no
Sobic.003G087600	Sobic.004G034600	no	NA	no
Sobic.003G087600	Sobic.004G036500	no	NA	no
Sobic.003G087600	Sobic.004G049500	no	NA	no
Sobic.003G087600	Sobic.004G151300	no	NA	no
Sobic.003G087600	Sobic.004G169100	no	NA	no
Sobic.003G087600	Sobic.004G213300	no	NA	no
Sobic.003G087600	Sobic.004G271600	no	NA	no
Sobic.003G087600	Sobic.005G101200	no	NA	no
Sobic.003G087600	Sobic.006G090100	no	NA	no
Sobic.003G087600	Sobic.006G222600	no	NA	no
Sobic.003G087600	Sobic.007G106900	no	NA	no
Sobic.003G087600	Sobic.007G167100	no	NA	no
Sobic.003G087600	Sobic.007G169300	no	NA	no
Sobic.003G087600	Sobic.008G065000	no	NA	no
Sobic.003G087600	Sobic.008G160700	no	NA	no
Sobic.003G087600	Sobic.009G207600	no	NA	no
Sobic.003G087600	Sobic.009G207900	no	NA	no
Sobic.003G087600	Sobic.010G020800	no	NA	no
Sobic.003G087600	Sobic.010G255700	no	NA	no
Sobic.003G129000	Sobic.001G230400	yes	Pectate and pectin lyases	no
Sobic.003G129000	Sobic.001G441700	yes	Xyloglucan endotransglucosylases/hydrolases	no
Sobic.003G129000	Sobic.002G194500	yes	Xyloglucan endotransglucosylases/hydrolases	no
Sobic.003G129000	Sobic.003G223100	yes	Polygalacturonases	no
Sobic.003G129000	Sobic.004G227900	yes	Expansins	no
Sobic.003G129000	Sobic.004G313200	yes	Glucan 1-glucosidases	no
Sobic.003G129000	Sobic.001G030900	no	NA	no
Sobic.003G129000	Sobic.001G042500	no	NA	no
Sobic.003G129000	Sobic.001G062700	no	NA	no
Sobic.003G129000	Sobic.001G103000	no	NA	no
Sobic.003G129000	Sobic.001G123300	no	NA	no
Sobic.003G129000	Sobic.001G189500	no	NA	no
Sobic.003G129000	Sobic.001G216800	no	NA	no
Sobic.003G129000	Sobic.001G264400	no	NA	no
Sobic.003G129000	Sobic.001G267800	no	NA	no
Sobic.003G129000	Sobic.001G314000	no	NA	no
Sobic.003G129000	Sobic.001G468500	no	NA	no
Sobic.003G129000	Sobic.002G016400	no	NA	no
Sobic.003G129000	Sobic.002G043700	no	NA	no
Sobic.003G129000	Sobic.002G092200	no	NA	no
Sobic.003G129000	Sobic.002G146601	no	NA	no
Sobic.003G129000	Sobic.002G175400	no	NA	no
Sobic.003G129000	Sobic.002G183600	no	NA	no
Sobic.003G129000	Sobic.002G206100	no	NA	no
Sobic.003G129000	Sobic.002G221100	no	NA	no
Sobic.003G129000	Sobic.002G337600	no	NA	no
Sobic.003G129000	Sobic.002G360500	no	NA	no
Sobic.003G129000	Sobic.003G011100	no	NA	no
Sobic.003G129000	Sobic.003G013700	no	NA	no
Sobic.003G129000	Sobic.003G019900	no	NA	no
Sobic.003G129000	Sobic.003G022500	no	NA	no
Sobic.003G129000	Sobic.003G041900	no	NA	no
Sobic.003G129000	Sobic.003G047300	no	NA	no
Sobic.003G129000	Sobic.003G100400	no	NA	no
Sobic.003G129000	Sobic.003G116100	no	NA	no
Sobic.003G129000	Sobic.003G142100	no	NA	no
Sobic.003G129000	Sobic.003G373900	no	NA	no
Sobic.003G129000	Sobic.003G407001	no	NA	no
Sobic.003G129000	Sobic.003G430000	no	NA	no
Sobic.003G129000	Sobic.004G047400	no	NA	no
Sobic.003G129000	Sobic.004G049800	no	NA	no
Sobic.003G129000	Sobic.004G153700	no	NA	no
Sobic.003G129000	Sobic.004G170900	no	NA	no
Sobic.003G129000	Sobic.004G237300	no	NA	no
Sobic.003G129000	Sobic.004G249700	no	NA	no
Sobic.003G129000	Sobic.004G323100	no	NA	no
Sobic.003G129000	Sobic.004G357000	no	NA	no
Sobic.003G129000	Sobic.005G034500	no	NA	no
Sobic.003G129000	Sobic.005G142600	no	NA	no
Sobic.003G129000	Sobic.006G058000	no	NA	no
Sobic.003G129000	Sobic.007G017700	no	NA	no
Sobic.003G129000	Sobic.007G100600	no	NA	no
Sobic.003G129000	Sobic.007G162400	no	NA	no
Sobic.003G129000	Sobic.007G214700	no	NA	no
Sobic.003G129000	Sobic.008G020500	no	NA	no
Sobic.003G129000	Sobic.008G035400	no	NA	no
Sobic.003G129000	Sobic.008G051900	no	NA	no
Sobic.003G129000	Sobic.009G015900	no	NA	no
Sobic.003G129000	Sobic.009G060700	no	NA	no
Sobic.003G129000	Sobic.009G134000	no	NA	no
Sobic.003G129000	Sobic.009G144500	no	NA	no
Sobic.003G129000	Sobic.009G146700	no	NA	no
Sobic.003G129000	Sobic.009G210400	no	NA	no
Sobic.003G129000	Sobic.010G014200	no	NA	no
Sobic.003G129000	Sobic.010G104400	no	NA	no
Sobic.003G129000	Sobic.010G230000	no	NA	no
Sobic.003G129000	Sobic.010G261200	no	NA	no
Sobic.003G136600	Sobic.001G224300	yes	Cellulose synthases	no
Sobic.003G136600	Sobic.001G336700	yes	COBRlike protein	no
Sobic.003G136600	Sobic.001G422300	yes	Laccases	no
Sobic.003G136600	Sobic.002G205500	yes	Cellulose synthases	no
Sobic.003G136600	Sobic.003G296400	yes	Cellulose synthases	no
Sobic.003G136600	Sobic.003G348800	yes	UDglucuronic acid decarboxylase 1	no
Sobic.003G136600	Sobic.003G352700	yes	Laccases	no
Sobic.003G136600	Sobic.004G221300	yes	UDXylose transporter into the golgi	no
Sobic.003G136600	Sobic.006G213100	yes	UTglucosphosphate uridylyltransferase	no
Sobic.003G136600	Sobic.009G220100	yes	Xyloglucan galactosyltransferases (MUR3)	no
Sobic.003G136600	Sobic.009G220200	yes	Xyloglucan galactosyltransferases (MUR3)	no
Sobic.003G136600	Sobic.010G238800	yes	Xylan backbone synthesis	no
Sobic.003G136600	Sobic.001G038200	no	NA	no
Sobic.003G136600	Sobic.001G038300	no	NA	no
Sobic.003G136600	Sobic.001G063500	no	NA	no
Sobic.003G136600	Sobic.001G112100	no	NA	no
Sobic.003G136600	Sobic.001G535400	no	NA	no
Sobic.003G136600	Sobic.002G016100	no	NA	no
Sobic.003G136600	Sobic.002G164600	no	NA	no
Sobic.003G136600	Sobic.002G252000	no	NA	no
Sobic.003G136600	Sobic.002G342500	no	NA	no
Sobic.003G136600	Sobic.003G100900	no	NA	no
Sobic.003G136600	Sobic.003G151300	no	NA	no
Sobic.003G136600	Sobic.003G236701	no	NA	no
Sobic.003G136600	Sobic.003G266400	no	NA	no
Sobic.003G136600	Sobic.003G270400	no	NA	no
Sobic.003G136600	Sobic.003G418700	no	NA	no
Sobic.003G136600	Sobic.004G111100	no	NA	no
Sobic.003G136600	Sobic.004G160200	no	NA	no
Sobic.003G136600	Sobic.004G257000	no	NA	no
Sobic.003G136600	Sobic.004G272200	no	NA	no
Sobic.003G136600	Sobic.005G194900	no	NA	no
Sobic.003G136600	Sobic.006G064600	no	NA	no
Sobic.003G136600	Sobic.006G226200	no	NA	no
Sobic.003G136600	Sobic.008G003600	no	NA	no
Sobic.003G136600	Sobic.008G005100	no	NA	no
Sobic.003G136600	Sobic.008G151500	no	NA	no
Sobic.003G136600	Sobic.009G026101	no	NA	no
Sobic.003G136600	Sobic.009G048000	no	NA	no
Sobic.003G136600	Sobic.009G143900	no	NA	no
Sobic.003G136600	Sobic.009G151700	no	NA	no
Sobic.003G136600	Sobic.009G226900	no	NA	no
Sobic.003G136600	Sobic.010G112200	no	NA	no
Sobic.003G136600	Sobic.010G176900	no	NA	no
Sobic.003G136600	Sobic.010G219800	no	NA	no
Sobic.003G136600	Sobic.010G220600	no	NA	no
Sobic.003G145100	Sobic.001G155700	yes	Expansins	no
Sobic.003G145100	Sobic.003G008700	no	NA	MYB
Sobic.003G145100	Sobic.001G029800	no	NA	no
Sobic.003G145100	Sobic.001G070900	no	NA	no
Sobic.003G145100	Sobic.001G075400	no	NA	no
Sobic.003G145100	Sobic.001G088400	no	NA	no
Sobic.003G145100	Sobic.001G116900	no	NA	no
Sobic.003G145100	Sobic.001G170800	no	NA	no
Sobic.003G145100	Sobic.001G177900	no	NA	no
Sobic.003G145100	Sobic.001G379500	no	NA	no
Sobic.003G145100	Sobic.001G416000	no	NA	no
Sobic.003G145100	Sobic.001G458900	no	NA	no
Sobic.003G145100	Sobic.001G479600	no	NA	no
Sobic.003G145100	Sobic.001G534000	no	NA	no
Sobic.003G145100	Sobic.002G004100	no	NA	no
Sobic.003G145100	Sobic.002G074500	no	NA	no
Sobic.003G145100	Sobic.002G191000	no	NA	no
Sobic.003G145100	Sobic.002G286700	no	NA	no
Sobic.003G145100	Sobic.002G293800	no	NA	no
Sobic.003G145100	Sobic.002G296000	no	NA	no
Sobic.003G145100	Sobic.002G299500	no	NA	no
Sobic.003G145100	Sobic.002G313000	no	NA	no
Sobic.003G145100	Sobic.002G319300	no	NA	no
Sobic.003G145100	Sobic.002G390800	no	NA	no
Sobic.003G145100	Sobic.002G394500	no	NA	no
Sobic.003G145100	Sobic.002G403700	no	NA	no
Sobic.003G145100	Sobic.003G043900	no	NA	no
Sobic.003G145100	Sobic.003G047200	no	NA	no
Sobic.003G145100	Sobic.003G118100	no	NA	no
Sobic.003G145100	Sobic.003G134500	no	NA	no
Sobic.003G145100	Sobic.003G260700	no	NA	no
Sobic.003G145100	Sobic.003G294500	no	NA	no
Sobic.003G145100	Sobic.003G328500	no	NA	no
Sobic.003G145100	Sobic.004G063600	no	NA	no
Sobic.003G145100	Sobic.004G077100	no	NA	no
Sobic.003G145100	Sobic.004G081400	no	NA	no
Sobic.003G145100	Sobic.004G115600	no	NA	no
Sobic.003G145100	Sobic.004G142400	no	NA	no
Sobic.003G145100	Sobic.004G179800	no	NA	no
Sobic.003G145100	Sobic.004G198100	no	NA	no
Sobic.003G145100	Sobic.004G241300	no	NA	no
Sobic.003G145100	Sobic.004G271300	no	NA	no
Sobic.003G145100	Sobic.004G339500	no	NA	no
Sobic.003G145100	Sobic.005G000500	no	NA	no
Sobic.003G145100	Sobic.005G020600	no	NA	no
Sobic.003G145100	Sobic.005G056800	no	NA	no
Sobic.003G145100	Sobic.006G016700	no	NA	no
Sobic.003G145100	Sobic.006G112800	no	NA	no
Sobic.003G145100	Sobic.006G116000	no	NA	no
Sobic.003G145100	Sobic.006G124400	no	NA	no
Sobic.003G145100	Sobic.006G179200	no	NA	no
Sobic.003G145100	Sobic.006G201300	no	NA	no
Sobic.003G145100	Sobic.006G232900	no	NA	no
Sobic.003G145100	Sobic.006G236800	no	NA	no
Sobic.003G145100	Sobic.006G241800	no	NA	no
Sobic.003G145100	Sobic.007G027900	no	NA	no
Sobic.003G145100	Sobic.007G130000	no	NA	no
Sobic.003G145100	Sobic.007G168900	no	NA	no
Sobic.003G145100	Sobic.008G123000	no	NA	no
Sobic.003G145100	Sobic.008G171900	no	NA	no
Sobic.003G145100	Sobic.008G190000	no	NA	no
Sobic.003G145100	Sobic.009G002200	no	NA	no
Sobic.003G145100	Sobic.009G129400	no	NA	no
Sobic.003G145100	Sobic.009G131200	no	NA	no
Sobic.003G145100	Sobic.009G163100	no	NA	no
Sobic.003G145100	Sobic.009G178900	no	NA	no
Sobic.003G145100	Sobic.009G181500	no	NA	no
Sobic.003G145100	Sobic.009G207400	no	NA	no
Sobic.003G145100	Sobic.009G208900	no	NA	no
Sobic.003G145100	Sobic.010G008900	no	NA	no
Sobic.003G145100	Sobic.010G077000	no	NA	no
Sobic.003G145100	Sobic.010G105400	no	NA	no
Sobic.003G145100	Sobic.010G129700	no	NA	no
Sobic.003G145100	Sobic.010G209800	no	NA	no
Sobic.003G145100	Sobic.010G215300	no	NA	no
Sobic.003G145100	Sobic.010G237200	no	NA	no
Sobic.003G183800	Sobic.001G084100	yes	UDglucose dehydrogenase	no
Sobic.003G183800	Sobic.001G224300	yes	Cellulose synthases	no
Sobic.003G183800	Sobic.001G336700	yes	COBRlike protein	no
Sobic.003G183800	Sobic.001G338400	yes	Homogalacturonan 1-galacturonosyltransferase	no
Sobic.003G183800	Sobic.001G400000	yes	NAD dependent epimerase/dehydratase	no
Sobic.003G183800	Sobic.001G406700	yes	acetylation of xylan	no
Sobic.003G183800	Sobic.001G418100	yes	UDXYL synthase 6	no
Sobic.003G183800	Sobic.001G445700	yes	Glucan 1-glucosidases	no
Sobic.003G183800	Sobic.003G037800	yes	HXXXD-type acyl-transferase	no
Sobic.003G183800	Sobic.003G348800	yes	UDglucuronic acid decarboxylase 1	no
Sobic.003G183800	Sobic.003G352700	yes	Laccases	no
Sobic.003G183800	Sobic.004G177000	yes	Homogalacturonan 1-galacturonosyltransferase	no
Sobic.003G183800	Sobic.004G221300	yes	UDXylose transporter into the golgi	no
Sobic.003G183800	Sobic.004G244600	yes	End1-glucanases	no
Sobic.003G183800	Sobic.006G213100	yes	UTglucosphosphate uridylyltransferase	no
Sobic.003G183800	Sobic.009G059500	yes	UDXylose transporter into the golgi	no
Sobic.003G183800	Sobic.009G220100	yes	Xyloglucan galactosyltransferases (MUR3)	no
Sobic.003G183800	Sobic.009G246700	yes	acetyCoA transporter	no
Sobic.003G183800	Sobic.010G214900	yes	4CL_coumarate:CoA ligase	no
Sobic.003G183800	Sobic.001G038200	no	NA	no
Sobic.003G183800	Sobic.001G038300	no	NA	no
Sobic.003G183800	Sobic.001G063500	no	NA	no
Sobic.003G183800	Sobic.001G069800	no	NA	no
Sobic.003G183800	Sobic.001G112100	no	NA	no
Sobic.003G183800	Sobic.001G115300	no	NA	no
Sobic.003G183800	Sobic.001G133900	no	NA	no
Sobic.003G183800	Sobic.001G154400	no	NA	no
Sobic.003G183800	Sobic.001G434300	no	NA	no
Sobic.003G183800	Sobic.001G506000	no	NA	no
Sobic.003G183800	Sobic.001G521850	no	NA	no
Sobic.003G183800	Sobic.001G535400	no	NA	no
Sobic.003G183800	Sobic.002G005300	no	NA	no
Sobic.003G183800	Sobic.002G070300	no	NA	no
Sobic.003G183800	Sobic.002G128800	no	NA	no
Sobic.003G183800	Sobic.002G164600	no	NA	no
Sobic.003G183800	Sobic.002G244300	no	NA	no
Sobic.003G183800	Sobic.002G252000	no	NA	no
Sobic.003G183800	Sobic.002G396400	no	NA	no
Sobic.003G183800	Sobic.003G053400	no	NA	no
Sobic.003G183800	Sobic.003G131300	no	NA	no
Sobic.003G183800	Sobic.003G236701	no	NA	no
Sobic.003G183800	Sobic.003G266400	no	NA	no
Sobic.003G183800	Sobic.003G418700	no	NA	no
Sobic.003G183800	Sobic.004G017900	no	NA	no
Sobic.003G183800	Sobic.004G055700	no	NA	no
Sobic.003G183800	Sobic.004G111100	no	NA	no
Sobic.003G183800	Sobic.004G160200	no	NA	no
Sobic.003G183800	Sobic.004G257000	no	NA	no
Sobic.003G183800	Sobic.004G272200	no	NA	no
Sobic.003G183800	Sobic.004G275400	no	NA	no
Sobic.003G183800	Sobic.004G318100	no	NA	no
Sobic.003G183800	Sobic.004G352800	no	NA	no
Sobic.003G183800	Sobic.005G010100	no	NA	no
Sobic.003G183800	Sobic.005G032000	no	NA	no
Sobic.003G183800	Sobic.005G110436	no	NA	no
Sobic.003G183800	Sobic.005G112800	no	NA	no
Sobic.003G183800	Sobic.005G194900	no	NA	no
Sobic.003G183800	Sobic.006G014000	no	NA	no
Sobic.003G183800	Sobic.006G226200	no	NA	no
Sobic.003G183800	Sobic.006G254500	no	NA	no
Sobic.003G183800	Sobic.007G003800	no	NA	no
Sobic.003G183800	Sobic.007G111300	no	NA	no
Sobic.003G183800	Sobic.007G147800	no	NA	no
Sobic.003G183800	Sobic.007G157900	no	NA	no
Sobic.003G183800	Sobic.008G003600	no	NA	no
Sobic.003G183800	Sobic.008G010600	no	NA	no
Sobic.003G183800	Sobic.008G151500	no	NA	no
Sobic.003G183800	Sobic.008G163000	no	NA	no
Sobic.003G183800	Sobic.009G061000	no	NA	no
Sobic.003G183800	Sobic.009G089700	no	NA	no
Sobic.003G183800	Sobic.009G151700	no	NA	no
Sobic.003G183800	Sobic.009G226900	no	NA	no
Sobic.003G183800	Sobic.010G022300	no	NA	no
Sobic.003G183800	Sobic.010G028400	no	NA	no
Sobic.003G183800	Sobic.010G060600	no	NA	no
Sobic.003G183800	Sobic.010G083400	no	NA	no
Sobic.003G183800	Sobic.010G112200	no	NA	no
Sobic.003G183800	Sobic.010G176900	no	NA	no
Sobic.003G183800	Sobic.010G209600	no	NA	no
Sobic.003G183800	Sobic.K044408	no	NA	no
Sobic.003G251800	Sobic.001G224300	yes	Cellulose synthases	no
Sobic.003G251800	Sobic.001G336700	yes	COBRlike protein	no
Sobic.003G251800	Sobic.001G406700	yes	acetylation of xylan	no
Sobic.003G251800	Sobic.001G422300	yes	Laccases	no
Sobic.003G251800	Sobic.001G445700	yes	Glucan 1-glucosidases	no
Sobic.003G251800	Sobic.002G205500	yes	Cellulose synthases	no
Sobic.003G251800	Sobic.003G037800	yes	HXXXD-type acyl-transferase	no
Sobic.003G251800	Sobic.003G296400	yes	Cellulose synthases	no
Sobic.003G251800	Sobic.003G348800	yes	UDglucuronic acid decarboxylase 1	no
Sobic.003G251800	Sobic.003G352700	yes	Laccases	no
Sobic.003G251800	Sobic.003G353200	yes	Laccases	no
Sobic.003G251800	Sobic.004G244600	yes	End1-glucanases	no
Sobic.003G251800	Sobic.004G319600	yes	Polygalacturonases	no
Sobic.003G251800	Sobic.006G213100	yes	UTglucosphosphate uridylyltransferase	no
Sobic.003G251800	Sobic.009G162300	yes	Laccases	no
Sobic.003G251800	Sobic.009G220100	yes	Xyloglucan galactosyltransferases (MUR3)	no
Sobic.003G251800	Sobic.009G220200	yes	Xyloglucan galactosyltransferases (MUR3)	no
Sobic.003G251800	Sobic.010G214900	yes	4CL_coumarate:CoA ligase	no
Sobic.003G251800	Sobic.010G238800	yes	Xylan backbone synthesis	no
Sobic.003G251800	Sobic.001G038200	no	NA	no
Sobic.003G251800	Sobic.001G038300	no	NA	no
Sobic.003G251800	Sobic.001G038400	no	NA	no
Sobic.003G251800	Sobic.001G063500	no	NA	no
Sobic.003G251800	Sobic.001G112100	no	NA	no
Sobic.003G251800	Sobic.001G133900	no	NA	no
Sobic.003G251800	Sobic.001G494000	no	NA	no
Sobic.003G251800	Sobic.001G506000	no	NA	no
Sobic.003G251800	Sobic.001G535400	no	NA	no
Sobic.003G251800	Sobic.002G016100	no	NA	no
Sobic.003G251800	Sobic.002G128800	no	NA	no
Sobic.003G251800	Sobic.002G164600	no	NA	no
Sobic.003G251800	Sobic.002G244300	no	NA	no
Sobic.003G251800	Sobic.002G252000	no	NA	no
Sobic.003G251800	Sobic.002G342500	no	NA	no
Sobic.003G251800	Sobic.003G053400	no	NA	no
Sobic.003G251800	Sobic.003G100900	no	NA	no
Sobic.003G251800	Sobic.003G236701	no	NA	no
Sobic.003G251800	Sobic.003G266400	no	NA	no
Sobic.003G251800	Sobic.003G270400	no	NA	no
Sobic.003G251800	Sobic.003G418700	no	NA	no
Sobic.003G251800	Sobic.004G047600	no	NA	no
Sobic.003G251800	Sobic.004G111100	no	NA	no
Sobic.003G251800	Sobic.004G160200	no	NA	no
Sobic.003G251800	Sobic.004G257000	no	NA	no
Sobic.003G251800	Sobic.004G272200	no	NA	no
Sobic.003G251800	Sobic.004G352800	no	NA	no
Sobic.003G251800	Sobic.005G032000	no	NA	no
Sobic.003G251800	Sobic.005G087200	no	NA	no
Sobic.003G251800	Sobic.005G194900	no	NA	no
Sobic.003G251800	Sobic.006G226200	no	NA	no
Sobic.003G251800	Sobic.007G003800	no	NA	no
Sobic.003G251800	Sobic.007G147800	no	NA	no
Sobic.003G251800	Sobic.008G003600	no	NA	no
Sobic.003G251800	Sobic.008G095200	no	NA	no
Sobic.003G251800	Sobic.008G151500	no	NA	no
Sobic.003G251800	Sobic.008G163000	no	NA	no
Sobic.003G251800	Sobic.009G026101	no	NA	no
Sobic.003G251800	Sobic.009G143900	no	NA	no
Sobic.003G251800	Sobic.009G226900	no	NA	no
Sobic.003G251800	Sobic.010G022300	no	NA	no
Sobic.003G251800	Sobic.010G028400	no	NA	no
Sobic.003G251800	Sobic.010G112200	no	NA	no
Sobic.003G251800	Sobic.010G176900	no	NA	no
Sobic.003G251800	Sobic.010G219800	no	NA	no
Sobic.003G251800	Sobic.010G220600	no	NA	no
Sobic.003G270300	Sobic.001G336700	yes	COBRlike protein	no
Sobic.003G270300	Sobic.001G406700	yes	acetylation of xylan	no
Sobic.003G270300	Sobic.001G445700	yes	Glucan 1-glucosidases	no
Sobic.003G270300	Sobic.001G528100	yes	peroxidase	no
Sobic.003G270300	Sobic.003G037800	yes	HXXXD-type acyl-transferase	no
Sobic.003G270300	Sobic.003G352700	yes	Laccases	no
Sobic.003G270300	Sobic.004G177000	yes	Homogalacturonan 1-galacturonosyltransferase	no
Sobic.003G270300	Sobic.004G244600	yes	End1-glucanases	no
Sobic.003G270300	Sobic.005G164000	yes	Glucan 1-glucosidases	no
Sobic.003G270300	Sobic.010G214900	yes	4CL_coumarate:CoA ligase	no
Sobic.003G270300	Sobic.007G003000	no	NA	NAC
Sobic.003G270300	Sobic.001G035600	no	NA	no
Sobic.003G270300	Sobic.001G038200	no	NA	no
Sobic.003G270300	Sobic.001G038300	no	NA	no
Sobic.003G270300	Sobic.001G038400	no	NA	no
Sobic.003G270300	Sobic.001G059700	no	NA	no
Sobic.003G270300	Sobic.001G063500	no	NA	no
Sobic.003G270300	Sobic.001G069800	no	NA	no
Sobic.003G270300	Sobic.001G112100	no	NA	no
Sobic.003G270300	Sobic.001G133900	no	NA	no
Sobic.003G270300	Sobic.001G434300	no	NA	no
Sobic.003G270300	Sobic.001G448300	no	NA	no
Sobic.003G270300	Sobic.001G471800	no	NA	no
Sobic.003G270300	Sobic.001G494000	no	NA	no
Sobic.003G270300	Sobic.001G506000	no	NA	no
Sobic.003G270300	Sobic.001G521850	no	NA	no
Sobic.003G270300	Sobic.002G005300	no	NA	no
Sobic.003G270300	Sobic.002G128800	no	NA	no
Sobic.003G270300	Sobic.002G199650	no	NA	no
Sobic.003G270300	Sobic.002G218300	no	NA	no
Sobic.003G270300	Sobic.002G228500	no	NA	no
Sobic.003G270300	Sobic.002G229800	no	NA	no
Sobic.003G270300	Sobic.002G233500	no	NA	no
Sobic.003G270300	Sobic.002G240800	no	NA	no
Sobic.003G270300	Sobic.002G244300	no	NA	no
Sobic.003G270300	Sobic.002G368300	no	NA	no
Sobic.003G270300	Sobic.002G396400	no	NA	no
Sobic.003G270300	Sobic.003G053400	no	NA	no
Sobic.003G270300	Sobic.003G160700	no	NA	no
Sobic.003G270300	Sobic.003G236701	no	NA	no
Sobic.003G270300	Sobic.003G286400	no	NA	no
Sobic.003G270300	Sobic.003G290600	no	NA	no
Sobic.003G270300	Sobic.003G341600	no	NA	no
Sobic.003G270300	Sobic.003G364700	no	NA	no
Sobic.003G270300	Sobic.003G387500	no	NA	no
Sobic.003G270300	Sobic.004G005300	no	NA	no
Sobic.003G270300	Sobic.004G047600	no	NA	no
Sobic.003G270300	Sobic.004G111100	no	NA	no
Sobic.003G270300	Sobic.004G252800	no	NA	no
Sobic.003G270300	Sobic.004G257000	no	NA	no
Sobic.003G270300	Sobic.004G263000	no	NA	no
Sobic.003G270300	Sobic.004G348700	no	NA	no
Sobic.003G270300	Sobic.004G352800	no	NA	no
Sobic.003G270300	Sobic.005G010100	no	NA	no
Sobic.003G270300	Sobic.005G032000	no	NA	no
Sobic.003G270300	Sobic.005G042700	no	NA	no
Sobic.003G270300	Sobic.005G061200	no	NA	no
Sobic.003G270300	Sobic.005G072700	no	NA	no
Sobic.003G270300	Sobic.005G074200	no	NA	no
Sobic.003G270300	Sobic.005G120500	no	NA	no
Sobic.003G270300	Sobic.005G122800	no	NA	no
Sobic.003G270300	Sobic.005G194900	no	NA	no
Sobic.003G270300	Sobic.005G196800	no	NA	no
Sobic.003G270300	Sobic.006G014000	no	NA	no
Sobic.003G270300	Sobic.006G015900	no	NA	no
Sobic.003G270300	Sobic.006G039100	no	NA	no
Sobic.003G270300	Sobic.006G122300	no	NA	no
Sobic.003G270300	Sobic.006G137500	no	NA	no
Sobic.003G270300	Sobic.006G241900	no	NA	no
Sobic.003G270300	Sobic.007G003800	no	NA	no
Sobic.003G270300	Sobic.007G019501	no	NA	no
Sobic.003G270300	Sobic.007G052600	no	NA	no
Sobic.003G270300	Sobic.007G147800	no	NA	no
Sobic.003G270300	Sobic.007G157900	no	NA	no
Sobic.003G270300	Sobic.008G006300	no	NA	no
Sobic.003G270300	Sobic.008G010600	no	NA	no
Sobic.003G270300	Sobic.008G055200	no	NA	no
Sobic.003G270300	Sobic.008G061000	no	NA	no
Sobic.003G270300	Sobic.008G163000	no	NA	no
Sobic.003G270300	Sobic.009G106500	no	NA	no
Sobic.003G270300	Sobic.009G173800	no	NA	no
Sobic.003G270300	Sobic.009G251800	no	NA	no
Sobic.003G270300	Sobic.010G022300	no	NA	no
Sobic.003G270300	Sobic.010G060600	no	NA	no
Sobic.003G270300	Sobic.010G083400	no	NA	no
Sobic.003G270300	Sobic.K044408	no	NA	no
Sobic.003G331100	Sobic.001G385800	no	NA	NAC
Sobic.003G331100	Sobic.006G107400	no	NA	NAC
Sobic.003G331100	Sobic.010G227300	no	NA	NAC
Sobic.003G331100	Sobic.001G028000	no	NA	no
Sobic.003G331100	Sobic.001G044500	no	NA	no
Sobic.003G331100	Sobic.001G057100	no	NA	no
Sobic.003G331100	Sobic.001G059200	no	NA	no
Sobic.003G331100	Sobic.001G062300	no	NA	no
Sobic.003G331100	Sobic.001G087700	no	NA	no
Sobic.003G331100	Sobic.001G095500	no	NA	no
Sobic.003G331100	Sobic.001G122900	no	NA	no
Sobic.003G331100	Sobic.001G217400	no	NA	no
Sobic.003G331100	Sobic.001G236400	no	NA	no
Sobic.003G331100	Sobic.001G252800	no	NA	no
Sobic.003G331100	Sobic.001G262500	no	NA	no
Sobic.003G331100	Sobic.001G275500	no	NA	no
Sobic.003G331100	Sobic.001G298400	no	NA	no
Sobic.003G331100	Sobic.001G298500	no	NA	no
Sobic.003G331100	Sobic.001G319500	no	NA	no
Sobic.003G331100	Sobic.001G329400	no	NA	no
Sobic.003G331100	Sobic.001G347400	no	NA	no
Sobic.003G331100	Sobic.001G350700	no	NA	no
Sobic.003G331100	Sobic.001G359500	no	NA	no
Sobic.003G331100	Sobic.001G404500	no	NA	no
Sobic.003G331100	Sobic.001G409300	no	NA	no
Sobic.003G331100	Sobic.001G418700	no	NA	no
Sobic.003G331100	Sobic.001G446100	no	NA	no
Sobic.003G331100	Sobic.001G493500	no	NA	no
Sobic.003G331100	Sobic.001G523150	no	NA	no
Sobic.003G331100	Sobic.002G000600	no	NA	no
Sobic.003G331100	Sobic.002G047400	no	NA	no
Sobic.003G331100	Sobic.002G119700	no	NA	no
Sobic.003G331100	Sobic.002G177300	no	NA	no
[truncated: 3,790 more rows]

## Sheet: TableS5
Table S5: GO-terms enrichment in top subnetworks of MYB and NAC bait genes (only significant enrichment are provided(p-value <0.05)). For each GO-term, the number of genes annotated, expected and present in the subnetwork and their significance are given
Bait gene ID	GO ID	GO-term description	Annotated1	Present	Expected	p-value
Sobic.001G040200	GO:1900067	regulation of cellular response to alkal...	11	3	0.01	3.5e-7
Sobic.001G040200	GO:0010200	response to chitin	216	5	0.29	8.5e-6
Sobic.001G040200	GO:0009867	jasmonic acid mediated signaling pathway	184	4	0.25	9.8e-5
Sobic.001G040200	GO:0009611	response to wounding	512	5	0.69	5.1e-4
Sobic.001G040200	GO:0072660	maintenance of protein location in plasm...	2	1	0	0.0027
Sobic.001G040200	GO:0051245	negative regulation of cellular defense ...	2	1	0	0.0027
Sobic.001G040200	GO:0006355	regulation of transcription, DNA-templat...	2060	8	2.78	0.00414
Sobic.001G040200	GO:0009863	salicylic acid mediated signaling pathwa...	103	2	0.14	0.0084
Sobic.001G040200	GO:0071901	negative regulation of protein serine/th...	7	1	0.01	0.00941
Sobic.001G040200	GO:0030100	regulation of endocytosis	7	1	0.01	0.00941
Sobic.001G040200	GO:0007009	plasma membrane organization	10	1	0.01	0.01341
Sobic.001G040200	GO:0009555	pollen development	588	4	0.79	0.02145
Sobic.001G040200	GO:0010148	transpiration	17	1	0.02	0.0227
Sobic.001G040200	GO:0050832	defense response to fungus	562	4	0.76	0.02364
Sobic.001G040200	GO:0071289	cellular response to nickel ion	18	1	0.02	0.02402
Sobic.001G040200	GO:0010440	stomatal lineage progression	19	1	0.03	0.02534
Sobic.001G040200	GO:0010363	regulation of plant-type hypersensitive ...	20	1	0.03	0.02665
Sobic.001G040200	GO:0050829	defense response to Gram-negative bacter...	21	1	0.03	0.02797
Sobic.001G040200	GO:0009554	megasporogenesis	24	1	0.03	0.0319
Sobic.001G040200	GO:0010117	photoprotection	25	1	0.03	0.03321
Sobic.001G040200	GO:0061025	membrane fusion	26	1	0.04	0.03452
Sobic.001G040200	GO:0006606	protein import into nucleus	26	1	0.04	0.03452
Sobic.001G040200	GO:0006612	protein targeting to membrane	28	1	0.04	0.03712
Sobic.001G040200	GO:0035264	multicellular organism growth	29	1	0.04	0.03842
Sobic.001G040200	GO:0042742	defense response to bacterium	636	4	0.86	0.04297
Sobic.001G040200	GO:0001944	vasculature development	34	1	0.05	0.04491
Sobic.001G040200	GO:0009738	abscisic acid-activated signaling pathwa...	267	2	0.36	0.04975
Sobic.001G110900	GO:0043622	cortical microtubule organization	39	4	0.07	6.4e-7
Sobic.001G110900	GO:0010366	negative regulation of ethylene biosynth...	7	2	0.01	6.4e-5
Sobic.001G110900	GO:0001578	microtubule bundle formation	11	2	0.02	1.7e-4
Sobic.001G110900	GO:0010031	circumnutation	12	2	0.02	0.0002
Sobic.001G110900	GO:0007163	establishment or maintenance of cell pol...	26	2	0.05	9.7e-4
Sobic.001G110900	GO:0080088	spermidine hydroxycinnamate conjugate bi...	1	1	0	0.00178
Sobic.001G110900	GO:0009913	epidermal cell differentiation	43	2	0.08	0.00264
Sobic.001G110900	GO:0009805	coumarin biosynthetic process	2	1	0	0.00355
Sobic.001G110900	GO:0009825	multidimensional cell growth	55	2	0.1	0.00428
Sobic.001G110900	GO:0060178	regulation of exocyst localization	3	1	0.01	0.00533
Sobic.001G110900	GO:1901347	negative regulation of secondary cell wa...	3	1	0.01	0.00533
Sobic.001G110900	GO:0010091	trichome branching	66	2	0.12	0.0061
Sobic.001G110900	GO:0051103	DNA ligation involved in DNA repair	4	1	0.01	0.00709
Sobic.001G110900	GO:1901348	positive regulation of secondary cell wa...	4	1	0.01	0.00709
Sobic.001G110900	GO:0010023	proanthocyanidin biosynthetic process	6	1	0.01	0.01062
Sobic.001G110900	GO:0009715	chalcone biosynthetic process	9	1	0.02	0.01589
Sobic.001G110900	GO:0010311	lateral root formation	113	2	0.2	0.0171
Sobic.001G110900	GO:0042372	phylloquinone biosynthetic process	10	1	0.02	0.01765
Sobic.001G110900	GO:0046786	viral replication complex formation and ...	10	1	0.02	0.01765
Sobic.001G110900	GO:0010342	endosperm cellularization	12	1	0.02	0.02114
Sobic.001G110900	GO:0071369	cellular response to ethylene stimulus	130	2	0.23	0.02225
Sobic.001G110900	GO:0009691	cytokinin biosynthetic process	13	1	0.02	0.02288
Sobic.001G110900	GO:0046686	response to cadmium ion	649	4	1.15	0.02679
Sobic.001G110900	GO:0010094	specification of carpel identity	16	1	0.03	0.02809
Sobic.001G110900	GO:0051289	protein homotetramerization	16	1	0.03	0.02809
Sobic.001G110900	GO:0010231	maintenance of seed dormancy	18	1	0.03	0.03155
Sobic.001G110900	GO:0006544	glycine metabolic process	18	1	0.03	0.03155
Sobic.001G110900	GO:0046785	microtubule polymerization	24	1	0.04	0.04185
Sobic.001G163800	GO:0010345	suberin biosynthetic process	33	4	0.02	4.5e-9
Sobic.001G163800	GO:0033494	ferulate metabolic process	1	1	0	6.7e-4
Sobic.001G163800	GO:0090431	alkyl caffeate ester biosynthetic proces...	1	1	0	6.7e-4
Sobic.001G163800	GO:0010143	cutin biosynthetic process	68	2	0.05	9.2e-4
Sobic.001G163800	GO:0009561	megagametogenesis	112	2	0.08	0.00247
Sobic.001G163800	GO:0007043	cell-cell junction assembly	6	1	0	0.00404
Sobic.001G163800	GO:0042891	antibiotic transport	7	1	0	0.00471
Sobic.001G163800	GO:0042744	hydrogen peroxide catabolic process	158	2	0.11	0.00484
Sobic.001G163800	GO:0052325	cell wall pectin biosynthetic process	13	1	0.01	0.00874
Sobic.001G163800	GO:0042761	very long-chain fatty acid biosynthetic ...	19	1	0.01	0.01275
Sobic.001G163800	GO:0046688	response to copper ion	22	1	0.01	0.01474
Sobic.001G163800	GO:0035264	multicellular organism growth	29	1	0.02	0.01939
Sobic.001G163800	GO:0055114	oxidation-reduction process	1728	4	1.17	0.02251
Sobic.001G163800	GO:0046274	lignin catabolic process	43	1	0.03	0.02863
Sobic.001G163800	GO:0010208	pollen wall assembly	70	1	0.05	0.04623
Sobic.001G163800	GO:0085029	extracellular matrix assembly	70	1	0.05	0.04623
Sobic.001G219200	GO:0010411	xyloglucan metabolic process	90	5	0.21	2e-06
Sobic.001G219200	GO:0042546	cell wall biogenesis	263	5	0.61	8.5e-6
Sobic.001G219200	GO:0042744	hydrogen peroxide catabolic process	158	3	0.37	0.0059
Sobic.001G219200	GO:0009932	cell tip growth	221	3	0.51	0.0081
Sobic.001G219200	GO:0042547	cell wall modification involved in multi...	9	2	0.02	0.009
Sobic.001G219200	GO:0009831	plant-type cell wall modification involv...	5	1	0.01	0.0116
Sobic.001G219200	GO:0044403	symbiont process	122	2	0.28	0.0204
Sobic.001G219200	GO:1900384	regulation of flavonol biosynthetic proc...	11	1	0.03	0.0253
Sobic.001G219200	GO:0010497	plasmodesmata-mediated intercellular tra...	14	1	0.03	0.0321
Sobic.001G219200	GO:0006979	response to oxidative stress	803	5	1.87	0.0374
Sobic.001G219200	GO:0045930	negative regulation of mitotic cell cycl...	17	1	0.04	0.0389
Sobic.001G219200	GO:0045493	xylan catabolic process	20	1	0.05	0.0456
Sobic.001G219200	GO:0051016	barbed-end actin filament capping	21	1	0.05	0.0478
Sobic.001G290400	GO:0015940	pantothenate biosynthetic process	5	1	0.01	0.0064
Sobic.001G290400	GO:0043617	cellular response to sucrose starvation	5	1	0.01	0.0064
Sobic.001G290400	GO:0046506	sulfolipid biosynthetic process	5	1	0.01	0.0064
Sobic.001G290400	GO:0010258	NADH dehydrogenase complex (plastoquinon...	5	1	0.01	0.0064
Sobic.001G290400	GO:0048564	photosystem I assembly	9	1	0.01	0.0115
Sobic.001G290400	GO:0009773	photosynthetic electron transport in pho...	19	1	0.02	0.0242
Sobic.001G290400	GO:0010363	regulation of plant-type hypersensitive ...	20	1	0.03	0.0255
Sobic.001G290400	GO:0051026	chiasma assembly	21	1	0.03	0.0267
Sobic.001G290400	GO:0015996	chlorophyll catabolic process	24	1	0.03	0.0305
Sobic.001G290400	GO:0016226	iron-sulfur cluster assembly	27	1	0.03	0.0342
Sobic.001G290400	GO:0055114	oxidation-reduction process	1728	6	2.23	0.0396
Sobic.001G385800	GO:1990388	xylem-to-phloem iron transport	1	1	0	0.0037
Sobic.001G385800	GO:0009594	detection of nutrient	1	1	0	0.0037
Sobic.001G385800	GO:0008152	metabolic process	11620	45	42.75	0.0043
Sobic.001G385800	GO:0016226	iron-sulfur cluster assembly	27	2	0.1	0.0044
Sobic.001G385800	GO:1904250	positive regulation of age-related resis...	2	1	0.01	0.0073
Sobic.001G385800	GO:0090400	stress-induced premature senescence	2	1	0.01	0.0073
Sobic.001G385800	GO:0009641	shade avoidance	41	2	0.15	0.01
Sobic.001G385800	GO:0043153	entrainment of circadian clock by photop...	3	1	0.01	0.011
Sobic.001G385800	GO:0080022	primary root development	50	2	0.18	0.0146
Sobic.001G385800	GO:0044206	UMP salvage	4	1	0.01	0.0146
Sobic.001G385800	GO:0051188	cofactor biosynthetic process	361	6	1.33	0.0164
Sobic.001G385800	GO:0046506	sulfolipid biosynthetic process	5	1	0.02	0.0183
Sobic.001G385800	GO:0043617	cellular response to sucrose starvation	5	1	0.02	0.0183
Sobic.001G385800	GO:0051091	positive regulation of DNA-binding trans...	5	1	0.02	0.0183
Sobic.001G385800	GO:0015940	pantothenate biosynthetic process	5	1	0.02	0.0183
Sobic.001G385800	GO:0010258	NADH dehydrogenase complex (plastoquinon...	5	1	0.02	0.0183
Sobic.001G385800	GO:0071492	cellular response to UV-A	7	1	0.03	0.0255
Sobic.001G385800	GO:2001006	regulation of cellulose biosynthetic pro...	8	1	0.03	0.0291
Sobic.001G385800	GO:0032973	amino acid export across plasma membrane	9	1	0.03	0.0326
Sobic.001G385800	GO:1901141	regulation of lignin biosynthetic proces...	9	1	0.03	0.0326
Sobic.001G385800	GO:0048564	photosystem I assembly	9	1	0.03	0.0326
Sobic.001G385800	GO:0031146	SCF-dependent proteasomal ubiquitin-depe...	10	1	0.04	0.0362
Sobic.001G385800	GO:0055085	transmembrane transport	929	7	3.42	0.0421
Sobic.001G385800	GO:0006207	'de novo' pyrimidine nucleobase biosynth...	12	1	0.04	0.0433
Sobic.001G385800	GO:0071486	cellular response to high light intensit...	12	1	0.04	0.0433
Sobic.001G385800	GO:0061077	chaperone-mediated protein folding	12	1	0.04	0.0433
Sobic.001G385800	GO:0010206	photosystem II repair	13	1	0.05	0.0468
Sobic.001G385800	GO:0010434	bract formation	13	1	0.05	0.0468
Sobic.001G385800	GO:0048510	regulation of timing of transition from ...	97	2	0.36	0.0496
Sobic.001G453000	GO:0071359	cellular response to dsRNA	93	3	0.24	0.0018
Sobic.001G453000	GO:0000055	ribosomal large subunit export from nucl...	1	1	0	0.0026
Sobic.001G453000	GO:0034970	histone H3-R2 methylation	1	1	0	0.0026
Sobic.001G453000	GO:0034971	histone H3-R17 methylation	1	1	0	0.0026
Sobic.001G453000	GO:0034972	histone H3-R26 methylation	1	1	0	0.0026
Sobic.001G453000	GO:0030422	production of siRNA involved in RNA inte...	68	3	0.18	0.0045
Sobic.001G453000	GO:0031054	pre-miRNA processing	2	1	0.01	0.0051
Sobic.001G453000	GO:0080009	mRNA methylation	2	1	0.01	0.0051
Sobic.001G453000	GO:0019919	peptidyl-arginine methylation, to asymme...	2	1	0.01	0.0051
Sobic.001G453000	GO:0045694	regulation of embryo sac egg cell differ...	3	1	0.01	0.0077
Sobic.001G453000	GO:0015805	S-adenosyl-L-methionine transport	3	1	0.01	0.0077
Sobic.001G453000	GO:0010155	regulation of proton transport	4	1	0.01	0.0103
Sobic.001G453000	GO:0071277	cellular response to calcium ion	5	1	0.01	0.0128
Sobic.001G453000	GO:0051131	chaperone-mediated protein complex assem...	5	1	0.01	0.0128
Sobic.001G453000	GO:0010589	leaf proximal/distal pattern formation	5	1	0.01	0.0128
Sobic.001G453000	GO:0044260	cellular macromolecule metabolic process	6533	24	16.83	0.019
Sobic.001G453000	GO:0010070	zygote asymmetric cell division	8	1	0.02	0.0204
Sobic.001G453000	GO:0045604	regulation of epidermal cell differentia...	9	1	0.02	0.0229
Sobic.001G453000	GO:0035279	mRNA cleavage involved in gene silencing...	9	1	0.02	0.0229
Sobic.001G453000	GO:0010077	maintenance of inflorescence meristem id...	11	1	0.03	0.028
Sobic.001G453000	GO:0061077	chaperone-mediated protein folding	12	1	0.03	0.0305
Sobic.001G453000	GO:0042273	ribosomal large subunit biogenesis	12	1	0.03	0.0305
Sobic.001G453000	GO:1902884	positive regulation of response to oxida...	12	1	0.03	0.0305
Sobic.001G453000	GO:0050821	protein stabilization	15	1	0.04	0.038
Sobic.001G453000	GO:0006890	retrograde vesicle-mediated transport, G...	16	1	0.04	0.0404
Sobic.001G453000	GO:0006351	transcription, DNA-templated	2207	8	5.68	0.0409
Sobic.001G453000	GO:0010495	long-distance posttranscriptional gene s...	18	1	0.05	0.0454
Sobic.001G453000	GO:0005983	starch catabolic process	19	1	0.05	0.0478
Sobic.001G515800	GO:1900067	regulation of cellular response to alkal...	11	3	0.01	3.5e-7
Sobic.001G515800	GO:0010200	response to chitin	216	5	0.29	8.5e-6
Sobic.001G515800	GO:0009867	jasmonic acid mediated signaling pathway	184	4	0.25	9.8e-5
Sobic.001G515800	GO:0009611	response to wounding	512	5	0.69	5.1e-4
Sobic.001G515800	GO:0072660	maintenance of protein location in plasm...	2	1	0	0.0027
Sobic.001G515800	GO:0051245	negative regulation of cellular defense ...	2	1	0	0.0027
Sobic.001G515800	GO:0006355	regulation of transcription, DNA-templat...	2060	8	2.78	0.00414
Sobic.001G515800	GO:0009863	salicylic acid mediated signaling pathwa...	103	2	0.14	0.0084
Sobic.001G515800	GO:0071901	negative regulation of protein serine/th...	7	1	0.01	0.00941
Sobic.001G515800	GO:0030100	regulation of endocytosis	7	1	0.01	0.00941
Sobic.001G515800	GO:0007009	plasma membrane organization	10	1	0.01	0.01341
Sobic.001G515800	GO:0009555	pollen development	588	4	0.79	0.02145
Sobic.001G515800	GO:0010148	transpiration	17	1	0.02	0.0227
Sobic.001G515800	GO:0050832	defense response to fungus	562	4	0.76	0.02364
Sobic.001G515800	GO:0071289	cellular response to nickel ion	18	1	0.02	0.02402
Sobic.001G515800	GO:0010440	stomatal lineage progression	19	1	0.03	0.02534
Sobic.001G515800	GO:0010363	regulation of plant-type hypersensitive ...	20	1	0.03	0.02665
Sobic.001G515800	GO:0050829	defense response to Gram-negative bacter...	21	1	0.03	0.02797
Sobic.001G515800	GO:0009554	megasporogenesis	24	1	0.03	0.0319
Sobic.001G515800	GO:0010117	photoprotection	25	1	0.03	0.03321
Sobic.001G515800	GO:0061025	membrane fusion	26	1	0.04	0.03452
Sobic.001G515800	GO:0006606	protein import into nucleus	26	1	0.04	0.03452
Sobic.001G515800	GO:0006612	protein targeting to membrane	28	1	0.04	0.03712
Sobic.001G515800	GO:0035264	multicellular organism growth	29	1	0.04	0.03842
Sobic.001G515800	GO:0042742	defense response to bacterium	636	4	0.86	0.04297
Sobic.001G515800	GO:0001944	vasculature development	34	1	0.05	0.04491
Sobic.001G515800	GO:0009738	abscisic acid-activated signaling pathwa...	267	2	0.36	0.04975
Sobic.001G529200	GO:0070828	heterochromatin organization	21	4	0.06	3.5e-7
Sobic.001G529200	GO:0015991	ATP hydrolysis coupled proton transport	26	2	0.07	0.0025
Sobic.001G529200	GO:0016048	detection of temperature stimulus	1	1	0	0.0029
Sobic.001G529200	GO:0006279	premeiotic DNA replication	2	1	0.01	0.0058
Sobic.001G529200	GO:0042546	cell wall biogenesis	263	3	0.76	0.0115
Sobic.001G529200	GO:0044403	symbiont process	122	2	0.35	0.0253
Sobic.001G529200	GO:0042547	cell wall modification involved in multi...	9	1	0.03	0.0256
Sobic.001G529200	GO:0005975	carbohydrate metabolic process	1092	8	3.15	0.0262
Sobic.001G529200	GO:0010411	xyloglucan metabolic process	90	2	0.26	0.0277
Sobic.001G529200	GO:0031222	arabinan catabolic process	13	1	0.04	0.0368
Sobic.001G529200	GO:0010497	plasmodesmata-mediated intercellular tra...	14	1	0.04	0.0396
Sobic.001G529200	GO:0043433	negative regulation of DNA-binding trans...	14	1	0.04	0.0396
Sobic.001G529200	GO:0071786	endoplasmic reticulum tubular network or...	15	1	0.04	0.0424
Sobic.001G529200	GO:0006270	DNA replication initiation	17	1	0.05	0.0479
Sobic.002G080100	GO:1900067	regulation of cellular response to alkal...	11	3	0.01	3.5e-7
Sobic.002G080100	GO:0010200	response to chitin	216	5	0.29	8.5e-6
Sobic.002G080100	GO:0009867	jasmonic acid mediated signaling pathway	184	4	0.25	9.8e-5
Sobic.002G080100	GO:0009611	response to wounding	512	5	0.69	5.1e-4
Sobic.002G080100	GO:0072660	maintenance of protein location in plasm...	2	1	0	0.0027
Sobic.002G080100	GO:0051245	negative regulation of cellular defense ...	2	1	0	0.0027
Sobic.002G080100	GO:0006355	regulation of transcription, DNA-templat...	2060	8	2.78	0.00414
Sobic.002G080100	GO:0009863	salicylic acid mediated signaling pathwa...	103	2	0.14	0.0084
Sobic.002G080100	GO:0071901	negative regulation of protein serine/th...	7	1	0.01	0.00941
Sobic.002G080100	GO:0030100	regulation of endocytosis	7	1	0.01	0.00941
Sobic.002G080100	GO:0007009	plasma membrane organization	10	1	0.01	0.01341
Sobic.002G080100	GO:0009555	pollen development	588	4	0.79	0.02145
Sobic.002G080100	GO:0010148	transpiration	17	1	0.02	0.0227
Sobic.002G080100	GO:0050832	defense response to fungus	562	4	0.76	0.02364
Sobic.002G080100	GO:0071289	cellular response to nickel ion	18	1	0.02	0.02402
Sobic.002G080100	GO:0010440	stomatal lineage progression	19	1	0.03	0.02534
Sobic.002G080100	GO:0010363	regulation of plant-type hypersensitive ...	20	1	0.03	0.02665
Sobic.002G080100	GO:0050829	defense response to Gram-negative bacter...	21	1	0.03	0.02797
Sobic.002G080100	GO:0009554	megasporogenesis	24	1	0.03	0.0319
Sobic.002G080100	GO:0010117	photoprotection	25	1	0.03	0.03321
Sobic.002G080100	GO:0061025	membrane fusion	26	1	0.04	0.03452
Sobic.002G080100	GO:0006606	protein import into nucleus	26	1	0.04	0.03452
Sobic.002G080100	GO:0006612	protein targeting to membrane	28	1	0.04	0.03712
Sobic.002G080100	GO:0035264	multicellular organism growth	29	1	0.04	0.03842
Sobic.002G080100	GO:0042742	defense response to bacterium	636	4	0.86	0.04297
Sobic.002G080100	GO:0001944	vasculature development	34	1	0.05	0.04491
Sobic.002G080100	GO:0009738	abscisic acid-activated signaling pathwa...	267	2	0.36	0.04975
Sobic.002G141300	GO:0009834	plant-type secondary cell wall biogenesi...	112	10	0.29	2.5e-14
Sobic.002G141300	GO:0045492	xylan biosynthetic process	44	7	0.11	2.8e-8
Sobic.002G141300	GO:0030244	cellulose biosynthetic process	80	6	0.21	6.7e-7
Sobic.002G141300	GO:0046274	lignin catabolic process	43	4	0.11	4.4e-6
Sobic.002G141300	GO:0010417	glucuronoxylan biosynthetic process	30	3	0.08	6.1e-5
Sobic.002G141300	GO:0052386	cell wall thickening	74	3	0.19	9.1e-4
Sobic.002G141300	GO:0009808	lignin metabolic process	132	7	0.34	9.4e-4
Sobic.002G141300	GO:0090449	phloem glucosinolate loading	1	1	0	0.00258
Sobic.002G141300	GO:0090408	phloem nitrate loading	1	1	0	0.00258
Sobic.002G141300	GO:0009971	anastral spindle assembly involved in ma...	1	1	0	0.00258
Sobic.002G141300	GO:0019427	acetyl-CoA biosynthetic process from ace...	2	1	0.01	0.00514
Sobic.002G141300	GO:0010400	rhamnogalacturonan I side chain metaboli...	2	1	0.01	0.00514
Sobic.002G141300	GO:1990937	xylan acetylation	3	1	0.01	0.00771
Sobic.002G141300	GO:1901347	negative regulation of secondary cell wa...	3	1	0.01	0.00771
Sobic.002G141300	GO:0009825	multidimensional cell growth	55	2	0.14	0.00882
Sobic.002G141300	GO:0048354	mucilage biosynthetic process involved i...	64	2	0.16	0.0118
Sobic.002G141300	GO:0015790	UDP-xylose transmembrane transport	5	1	0.01	0.01281
Sobic.002G141300	GO:0009809	lignin biosynthetic process	72	2	0.19	0.01477
Sobic.002G141300	GO:0042732	D-xylose metabolic process	6	1	0.02	0.01536
Sobic.002G141300	GO:0060236	regulation of mitotic spindle organizati...	7	1	0.02	0.01789
Sobic.002G141300	GO:0009873	ethylene-activated signaling pathway	85	2	0.22	0.0202
Sobic.002G141300	GO:0031116	positive regulation of microtubule polym...	8	1	0.02	0.02042
Sobic.002G141300	GO:0032147	activation of protein kinase activity	8	1	0.02	0.02042
Sobic.002G141300	GO:0006564	L-serine biosynthetic process	9	1	0.02	0.02295
Sobic.002G141300	GO:0009863	salicylic acid mediated signaling pathwa...	103	2	0.27	0.02887
Sobic.002G141300	GO:0052324	plant-type cell wall cellulose biosynthe...	13	1	0.03	0.03298
Sobic.002G141300	GO:0010116	positive regulation of abscisic acid bio...	14	1	0.04	0.03547
Sobic.002G141300	GO:0051511	negative regulation of unidimensional ce...	14	1	0.04	0.03547
Sobic.002G141300	GO:0007020	microtubule nucleation	16	1	0.04	0.04044
Sobic.002G141300	GO:0010094	specification of carpel identity	16	1	0.04	0.04044
Sobic.002G141300	GO:0005975	carbohydrate metabolic process	1092	16	2.81	0.04196
Sobic.002G141300	GO:0006591	ornithine metabolic process	17	1	0.04	0.04291
Sobic.002G141300	GO:0010098	suspensor development	17	1	0.04	0.04291
Sobic.002G141300	GO:0048268	clathrin coat assembly	17	1	0.04	0.04291
Sobic.002G196100	GO:0070828	heterochromatin organization	21	4	0.07	6.6e-7
Sobic.002G196100	GO:0010411	xyloglucan metabolic process	90	5	0.3	1.3e-5
Sobic.002G196100	GO:0042546	cell wall biogenesis	263	5	0.89	3.9e-5
Sobic.002G196100	GO:0045493	xylan catabolic process	20	2	0.07	0.002
Sobic.002G196100	GO:0016048	detection of temperature stimulus	1	1	0	0.0034
Sobic.002G196100	GO:0006279	premeiotic DNA replication	2	1	0.01	0.0067
Sobic.002G196100	GO:0046274	lignin catabolic process	43	2	0.15	0.0092
Sobic.002G196100	GO:0042744	hydrogen peroxide catabolic process	158	3	0.53	0.0162
Sobic.002G196100	GO:0009932	cell tip growth	221	3	0.75	0.0166
Sobic.002G196100	GO:0009831	plant-type cell wall modification involv...	5	1	0.02	0.0168
Sobic.002G196100	GO:0044403	symbiont process	122	2	0.41	0.0296
Sobic.002G196100	GO:0005975	carbohydrate metabolic process	1092	12	3.68	0.0349
Sobic.002G196100	GO:1900384	regulation of flavonol biosynthetic proc...	11	1	0.04	0.0365
Sobic.002G196100	GO:0031222	arabinan catabolic process	13	1	0.04	0.043
Sobic.002G196100	GO:0043433	negative regulation of DNA-binding trans...	14	1	0.05	0.0462
Sobic.002G196100	GO:0010497	plasmodesmata-mediated intercellular tra...	14	1	0.05	0.0462
Sobic.002G196100	GO:0046283	anthocyanin-containing compound metaboli...	152	2	0.51	0.049
Sobic.002G201000	GO:0048564	photosystem I assembly	9	2	0.04	6.2e-4
Sobic.002G201000	GO:0010206	photosystem II repair	13	2	0.06	0.00134
Sobic.002G201000	GO:1990388	xylem-to-phloem iron transport	1	1	0	0.00423
Sobic.002G201000	GO:0009594	detection of nutrient	1	1	0	0.00423
Sobic.002G201000	GO:0016226	iron-sulfur cluster assembly	27	2	0.11	0.00578
Sobic.002G201000	GO:1904250	positive regulation of age-related resis...	2	1	0.01	0.00844
Sobic.002G201000	GO:0090400	stress-induced premature senescence	2	1	0.01	0.00844
Sobic.002G201000	GO:0043153	entrainment of circadian clock by photop...	3	1	0.01	0.01264
Sobic.002G201000	GO:0044206	UMP salvage	4	1	0.02	0.01682
Sobic.002G201000	GO:0010136	ureide catabolic process	4	1	0.02	0.01682
Sobic.002G201000	GO:0080157	regulation of plant-type cell wall organ...	4	1	0.02	0.01682
Sobic.002G201000	GO:0080022	primary root development	50	2	0.21	0.01896
Sobic.002G201000	GO:0046506	sulfolipid biosynthetic process	5	1	0.02	0.02098
Sobic.002G201000	GO:0043617	cellular response to sucrose starvation	5	1	0.02	0.02098
Sobic.002G201000	GO:0051091	positive regulation of DNA-binding trans...	5	1	0.02	0.02098
Sobic.002G201000	GO:0015940	pantothenate biosynthetic process	5	1	0.02	0.02098
Sobic.002G201000	GO:0006145	purine nucleobase catabolic process	5	1	0.02	0.02098
Sobic.002G201000	GO:0010258	NADH dehydrogenase complex (plastoquinon...	5	1	0.02	0.02098
Sobic.002G201000	GO:0051188	cofactor biosynthetic process	361	5	1.53	0.02236
Sobic.002G201000	GO:0006508	proteolysis	848	8	3.59	0.0232
Sobic.002G201000	GO:0010304	PSII associated light-harvesting complex...	6	1	0.03	0.02512
Sobic.002G201000	GO:0071492	cellular response to UV-A	7	1	0.03	0.02925
Sobic.002G201000	GO:2001006	regulation of cellulose biosynthetic pro...	8	1	0.03	0.03336
Sobic.002G201000	GO:0051782	negative regulation of cell division	9	1	0.04	0.03745
Sobic.002G201000	GO:1901141	regulation of lignin biosynthetic proces...	9	1	0.04	0.03745
Sobic.002G201000	GO:0031146	SCF-dependent proteasomal ubiquitin-depe...	10	1	0.04	0.04153
Sobic.002G201000	GO:0006207	'de novo' pyrimidine nucleobase biosynth...	12	1	0.05	0.04962
Sobic.002G201000	GO:0071486	cellular response to high light intensit...	12	1	0.05	0.04962
Sobic.002G201000	GO:0090059	protoxylem development	12	1	0.05	0.04962
Sobic.002G209300	GO:0048564	photosystem I assembly	9	2	0.04	5.9e-4
Sobic.002G209300	GO:0010206	photosystem II repair	13	2	0.05	0.00126
Sobic.002G209300	GO:1990388	xylem-to-phloem iron transport	1	1	0	0.00411
Sobic.002G209300	GO:0009594	detection of nutrient	1	1	0	0.00411
Sobic.002G209300	GO:0016226	iron-sulfur cluster assembly	27	2	0.11	0.00546
Sobic.002G209300	GO:1904250	positive regulation of age-related resis...	2	1	0.01	0.0082
Sobic.002G209300	GO:0090400	stress-induced premature senescence	2	1	0.01	0.0082
Sobic.002G209300	GO:0044206	UMP salvage	4	1	0.02	0.01633
Sobic.002G209300	GO:0010136	ureide catabolic process	4	1	0.02	0.01633
Sobic.002G209300	GO:0080022	primary root development	50	2	0.21	0.01794
Sobic.002G209300	GO:0008152	metabolic process	11620	51	47.74	0.02023
Sobic.002G209300	GO:0046506	sulfolipid biosynthetic process	5	1	0.02	0.02038
Sobic.002G209300	GO:0043617	cellular response to sucrose starvation	5	1	0.02	0.02038
Sobic.002G209300	GO:0051091	positive regulation of DNA-binding trans...	5	1	0.02	0.02038
Sobic.002G209300	GO:0015940	pantothenate biosynthetic process	5	1	0.02	0.02038
Sobic.002G209300	GO:0006145	purine nucleobase catabolic process	5	1	0.02	0.02038
Sobic.002G209300	GO:0010258	NADH dehydrogenase complex (plastoquinon...	5	1	0.02	0.02038
Sobic.002G209300	GO:0051188	cofactor biosynthetic process	361	5	1.48	0.02111
Sobic.002G209300	GO:0006508	proteolysis	848	7	3.48	0.02171
Sobic.002G209300	GO:0010304	PSII associated light-harvesting complex...	6	1	0.02	0.0244
Sobic.002G209300	GO:0071492	cellular response to UV-A	7	1	0.03	0.02841
Sobic.002G209300	GO:2001006	regulation of cellulose biosynthetic pro...	8	1	0.03	0.03241
Sobic.002G209300	GO:0051782	negative regulation of cell division	9	1	0.04	0.03638
Sobic.002G209300	GO:1901141	regulation of lignin biosynthetic proces...	9	1	0.04	0.03638
Sobic.002G209300	GO:0006207	'de novo' pyrimidine nucleobase biosynth...	12	1	0.05	0.04822
Sobic.002G209300	GO:0071486	cellular response to high light intensit...	12	1	0.05	0.04822
Sobic.002G209300	GO:0090059	protoxylem development	12	1	0.05	0.04822
Sobic.002G259600	GO:0009834	plant-type secondary cell wall biogenesi...	112	10	0.2	5.1e-14
Sobic.002G259600	GO:0030244	cellulose biosynthetic process	80	6	0.14	9.2e-8
Sobic.002G259600	GO:0046274	lignin catabolic process	43	4	0.08	9.5e-7
Sobic.002G259600	GO:0010417	glucuronoxylan biosynthetic process	30	3	0.05	2e-05
Sobic.002G259600	GO:0045492	xylan biosynthetic process	44	5	0.08	2.2e-4
Sobic.002G259600	GO:0052386	cell wall thickening	74	3	0.13	0.0003
Sobic.002G259600	GO:0009873	ethylene-activated signaling pathway	85	3	0.15	4.5e-4
Sobic.002G259600	GO:0009971	anastral spindle assembly involved in ma...	1	1	0	0.00178
Sobic.002G259600	GO:1901430	positive regulation of syringal lignin b...	2	1	0	0.00355
Sobic.002G259600	GO:0019427	acetyl-CoA biosynthetic process from ace...	2	1	0	0.00355
Sobic.002G259600	GO:0010400	rhamnogalacturonan I side chain metaboli...	2	1	0	0.00355
Sobic.002G259600	GO:0009825	multidimensional cell growth	55	2	0.1	0.00428
Sobic.002G259600	GO:0009809	lignin biosynthetic process	72	3	0.13	0.00521
Sobic.002G259600	GO:1990937	xylan acetylation	3	1	0.01	0.00533
Sobic.002G259600	GO:1901347	negative regulation of secondary cell wa...	3	1	0.01	0.00533
Sobic.002G259600	GO:0048354	mucilage biosynthetic process involved i...	64	2	0.11	0.00575
Sobic.002G259600	GO:0060236	regulation of mitotic spindle organizati...	7	1	0.01	0.01238
Sobic.002G259600	GO:0031116	positive regulation of microtubule polym...	8	1	0.01	0.01414
Sobic.002G259600	GO:0032147	activation of protein kinase activity	8	1	0.01	0.01414
Sobic.002G259600	GO:0009863	salicylic acid mediated signaling pathwa...	103	2	0.18	0.01435
Sobic.002G259600	GO:0052324	plant-type cell wall cellulose biosynthe...	13	1	0.02	0.02288
Sobic.002G259600	GO:0010116	positive regulation of abscisic acid bio...	14	1	0.02	0.02462
Sobic.002G259600	GO:0051511	negative regulation of unidimensional ce...	14	1	0.02	0.02462
Sobic.002G259600	GO:0009808	lignin metabolic process	132	7	0.23	0.02804
Sobic.002G259600	GO:0007020	microtubule nucleation	16	1	0.03	0.02809
Sobic.002G259600	GO:0010094	specification of carpel identity	16	1	0.03	0.02809
Sobic.002G259600	GO:0006002	fructose 6-phosphate metabolic process	16	1	0.03	0.02809
Sobic.002G259600	GO:0048268	clathrin coat assembly	17	1	0.03	0.02982
Sobic.002G259600	GO:0006032	chitin catabolic process	20	1	0.04	0.03499
Sobic.002G259600	GO:0016998	cell wall macromolecule catabolic proces...	21	1	0.04	0.03671
Sobic.002G259600	GO:0010215	cellulose microfibril organization	23	1	0.04	0.04014
Sobic.002G259600	GO:0006284	base-excision repair	23	1	0.04	0.04014
Sobic.002G259600	GO:0015693	magnesium ion transport	23	1	0.04	0.04014
Sobic.002G259600	GO:0009867	jasmonic acid mediated signaling pathway	184	2	0.33	0.04212
Sobic.002G259600	GO:0045489	pectin biosynthetic process	25	1	0.04	0.04355
Sobic.002G259600	GO:0006606	protein import into nucleus	26	1	0.05	0.04526
Sobic.002G275500	GO:0046686	response to cadmium ion	649	5	0.8	0.00093000000000000005
Sobic.002G275500	GO:0043622	cortical microtubule organization	39	2	0.05	0.00103
Sobic.002G275500	GO:0080088	spermidine hydroxycinnamate conjugate bi...	1	1	0	0.00123
Sobic.002G275500	GO:0009805	coumarin biosynthetic process	2	1	0	0.00245
Sobic.002G275500	GO:0060178	regulation of exocyst localization	3	1	0	0.00367
Sobic.002G275500	GO:0006556	S-adenosylmethionine biosynthetic proces...	3	1	0	0.00367
Sobic.002G275500	GO:0051103	DNA ligation involved in DNA repair	4	1	0	0.0049
Sobic.002G275500	GO:0010023	proanthocyanidin biosynthetic process	6	1	0.01	0.00734
Sobic.002G275500	GO:0010366	negative regulation of ethylene biosynth...	7	1	0.01	0.00855
Sobic.002G275500	GO:0046244	salicylic acid catabolic process	9	1	0.01	0.01099
Sobic.002G275500	GO:0009715	chalcone biosynthetic process	9	1	0.01	0.01099
Sobic.002G275500	GO:0001578	microtubule bundle formation	11	1	0.01	0.01341
Sobic.002G275500	GO:0010031	circumnutation	12	1	0.01	0.01462
Sobic.002G275500	GO:0010342	endosperm cellularization	12	1	0.01	0.01462
Sobic.002G275500	GO:0006979	response to oxidative stress	803	4	0.98	0.01504
Sobic.002G275500	GO:0010224	response to UV-B	158	2	0.19	0.01581
Sobic.002G275500	GO:0009691	cytokinin biosynthetic process	13	1	0.02	0.01583
Sobic.002G275500	GO:0006559	L-phenylalanine catabolic process	15	1	0.02	0.01825
Sobic.002G275500	GO:0010094	specification of carpel identity	16	1	0.02	0.01945
Sobic.002G275500	GO:0010231	maintenance of seed dormancy	18	1	0.02	0.02186
Sobic.002G275500	GO:0006544	glycine metabolic process	18	1	0.02	0.02186
Sobic.002G275500	GO:0009819	drought recovery	20	1	0.02	0.02426
Sobic.002G275500	GO:0006725	cellular aromatic compound metabolic pro...	4285	8	5.26	0.02875
Sobic.002G275500	GO:0046785	microtubule polymerization	24	1	0.03	0.02904
Sobic.002G275500	GO:0007163	establishment or maintenance of cell pol...	26	1	0.03	0.03143
Sobic.002G275500	GO:0009693	ethylene biosynthetic process	44	2	0.05	0.03555
Sobic.002G275500	GO:0006555	methionine metabolic process	36	1	0.04	0.04326
Sobic.002G275500	GO:0006563	L-serine metabolic process	38	1	0.05	0.04561
Sobic.002G275500	GO:0009699	phenylpropanoid biosynthetic process	137	5	0.17	0.04822
Sobic.002G275500	GO:0030308	negative regulation of cell growth	41	1	0.05	0.04913
Sobic.002G275500	GO:0019722	calcium-mediated signaling	41	1	0.05	0.04913
Sobic.002G275500	GO:0009934	regulation of meristem structural organi...	41	1	0.05	0.04913
Sobic.002G279100	GO:0009834	plant-type secondary cell wall biogenesi...	112	10	0.2	5.1e-14
Sobic.002G279100	GO:0030244	cellulose biosynthetic process	80	6	0.14	9.2e-8
Sobic.002G279100	GO:0046274	lignin catabolic process	43	4	0.08	9.5e-7
Sobic.002G279100	GO:0010417	glucuronoxylan biosynthetic process	30	3	0.05	2e-05
Sobic.002G279100	GO:0045492	xylan biosynthetic process	44	5	0.08	2.2e-4
Sobic.002G279100	GO:0052386	cell wall thickening	74	3	0.13	0.0003
Sobic.002G279100	GO:0009873	ethylene-activated signaling pathway	85	3	0.15	4.5e-4
Sobic.002G279100	GO:0009971	anastral spindle assembly involved in ma...	1	1	0	0.00178
Sobic.002G279100	GO:1901430	positive regulation of syringal lignin b...	2	1	0	0.00355
Sobic.002G279100	GO:0019427	acetyl-CoA biosynthetic process from ace...	2	1	0	0.00355
Sobic.002G279100	GO:0010400	rhamnogalacturonan I side chain metaboli...	2	1	0	0.00355
Sobic.002G279100	GO:0009825	multidimensional cell growth	55	2	0.1	0.00428
Sobic.002G279100	GO:0009809	lignin biosynthetic process	72	3	0.13	0.00521
Sobic.002G279100	GO:1990937	xylan acetylation	3	1	0.01	0.00533
Sobic.002G279100	GO:1901347	negative regulation of secondary cell wa...	3	1	0.01	0.00533
Sobic.002G279100	GO:0048354	mucilage biosynthetic process involved i...	64	2	0.11	0.00575
Sobic.002G279100	GO:0042732	D-xylose metabolic process	6	1	0.01	0.01062
Sobic.002G279100	GO:0060236	regulation of mitotic spindle organizati...	7	1	0.01	0.01238
Sobic.002G279100	GO:0031116	positive regulation of microtubule polym...	8	1	0.01	0.01414
Sobic.002G279100	GO:0032147	activation of protein kinase activity	8	1	0.01	0.01414
Sobic.002G279100	GO:0009863	salicylic acid mediated signaling pathwa...	103	2	0.18	0.01435
Sobic.002G279100	GO:0052324	plant-type cell wall cellulose biosynthe...	13	1	0.02	0.02288
Sobic.002G279100	GO:0010116	positive regulation of abscisic acid bio...	14	1	0.02	0.02462
Sobic.002G279100	GO:0051511	negative regulation of unidimensional ce...	14	1	0.02	0.02462
Sobic.002G279100	GO:0009808	lignin metabolic process	132	7	0.23	0.02804
Sobic.002G279100	GO:0007020	microtubule nucleation	16	1	0.03	0.02809
Sobic.002G279100	GO:0010094	specification of carpel identity	16	1	0.03	0.02809
Sobic.002G279100	GO:0006002	fructose 6-phosphate metabolic process	16	1	0.03	0.02809
Sobic.002G279100	GO:0048268	clathrin coat assembly	17	1	0.03	0.02982
Sobic.002G279100	GO:0006032	chitin catabolic process	20	1	0.04	0.03499
Sobic.002G279100	GO:0016998	cell wall macromolecule catabolic proces...	21	1	0.04	0.03671
Sobic.002G279100	GO:0010215	cellulose microfibril organization	23	1	0.04	0.04014
Sobic.002G279100	GO:0006284	base-excision repair	23	1	0.04	0.04014
Sobic.002G279100	GO:0015693	magnesium ion transport	23	1	0.04	0.04014
Sobic.002G279100	GO:0009867	jasmonic acid mediated signaling pathway	184	2	0.33	0.04212
Sobic.002G279100	GO:0045489	pectin biosynthetic process	25	1	0.04	0.04355
Sobic.002G279100	GO:0006606	protein import into nucleus	26	1	0.05	0.04526
Sobic.002G290800	GO:0070828	heterochromatin organization	21	4	0.07	5.7e-7
Sobic.002G290800	GO:0010411	xyloglucan metabolic process	90	5	0.29	1.1e-5
Sobic.002G290800	GO:0042546	cell wall biogenesis	263	5	0.85	3.4e-5
Sobic.002G290800	GO:0045493	xylan catabolic process	20	2	0.06	0.0019
Sobic.002G290800	GO:0016048	detection of temperature stimulus	1	1	0	0.0032
Sobic.002G290800	GO:0006279	premeiotic DNA replication	2	1	0.01	0.0065
Sobic.002G290800	GO:0046274	lignin catabolic process	43	2	0.14	0.0086
Sobic.002G290800	GO:0042744	hydrogen peroxide catabolic process	158	3	0.51	0.0147
Sobic.002G290800	GO:0009932	cell tip growth	221	3	0.72	0.0155
Sobic.002G290800	GO:0009831	plant-type cell wall modification involv...	5	1	0.02	0.0161
Sobic.002G290800	GO:0044403	symbiont process	122	2	0.4	0.0285
Sobic.002G290800	GO:1900384	regulation of flavonol biosynthetic proc...	11	1	0.04	0.0352
Sobic.002G290800	GO:0031222	arabinan catabolic process	13	1	0.04	0.0415
Sobic.002G290800	GO:0043433	negative regulation of DNA-binding trans...	14	1	0.05	0.0446
Sobic.002G290800	GO:0010497	plasmodesmata-mediated intercellular tra...	14	1	0.05	0.0446
Sobic.002G290800	GO:0046283	anthocyanin-containing compound metaboli...	152	2	0.49	0.0472
Sobic.002G342100	GO:1990388	xylem-to-phloem iron transport	1	1	0	0.0039
Sobic.002G342100	GO:0009594	detection of nutrient	1	1	0	0.0039
Sobic.002G342100	GO:1904250	positive regulation of age-related resis...	2	1	0.01	0.0077
Sobic.002G342100	GO:0090400	stress-induced premature senescence	2	1	0.01	0.0077
Sobic.002G342100	GO:0006792	regulation of sulfur utilization	4	1	0.02	0.0154
Sobic.002G342100	GO:0044206	UMP salvage	4	1	0.02	0.0154
Sobic.002G342100	GO:0010136	ureide catabolic process	4	1	0.02	0.0154
Sobic.002G342100	GO:0080022	primary root development	50	2	0.19	0.016
Sobic.002G342100	GO:0046506	sulfolipid biosynthetic process	5	1	0.02	0.0192
Sobic.002G342100	GO:0043617	cellular response to sucrose starvation	5	1	0.02	0.0192
Sobic.002G342100	GO:0051091	positive regulation of DNA-binding trans...	5	1	0.02	0.0192
Sobic.002G342100	GO:0015940	pantothenate biosynthetic process	5	1	0.02	0.0192
Sobic.002G342100	GO:0006145	purine nucleobase catabolic process	5	1	0.02	0.0192
Sobic.002G342100	GO:0010258	NADH dehydrogenase complex (plastoquinon...	5	1	0.02	0.0192
Sobic.002G342100	GO:0071492	cellular response to UV-A	7	1	0.03	0.0267
Sobic.002G342100	GO:2001006	regulation of cellulose biosynthetic pro...	8	1	0.03	0.0305
Sobic.002G342100	GO:0032973	amino acid export across plasma membrane	9	1	0.03	0.0342
Sobic.002G342100	GO:0051782	negative regulation of cell division	9	1	0.03	0.0342
Sobic.002G342100	GO:1901141	regulation of lignin biosynthetic proces...	9	1	0.03	0.0342
Sobic.002G342100	GO:0048564	photosystem I assembly	9	1	0.03	0.0342
Sobic.002G342100	GO:0010438	cellular response to sulfur starvation	10	1	0.04	0.038
Sobic.002G342100	GO:0006207	'de novo' pyrimidine nucleobase biosynth...	12	1	0.05	0.0454
Sobic.002G342100	GO:0071486	cellular response to high light intensit...	12	1	0.05	0.0454
Sobic.002G342100	GO:0061077	chaperone-mediated protein folding	12	1	0.05	0.0454
Sobic.002G342100	GO:0090059	protoxylem development	12	1	0.05	0.0454
Sobic.002G342100	GO:0009556	microsporogenesis	91	2	0.35	0.0483
Sobic.002G342100	GO:0010206	photosystem II repair	13	1	0.05	0.0491
Sobic.002G342100	GO:0010434	bract formation	13	1	0.05	0.0491
Sobic.002G388700	GO:0009853	photorespiration	50	7	0.12	1.9e-11
Sobic.002G388700	GO:0006334	nucleosome assembly	41	3	0.1	1.2e-4
Sobic.002G388700	GO:0043433	negative regulation of DNA-binding trans...	14	2	0.03	4.7e-4
Sobic.002G388700	GO:0035674	tricarboxylic acid transmembrane transpo...	1	1	0	0.00233
Sobic.002G388700	GO:1900056	negative regulation of leaf senescence	32	2	0.07	0.00251
Sobic.002G388700	GO:0022900	electron transport chain	148	4	0.34	0.00271
Sobic.002G388700	GO:0008361	regulation of cell size	49	2	0.11	0.0058
Sobic.002G388700	GO:0042023	DNA endoreduplication	59	2	0.14	0.00832
Sobic.002G388700	GO:0008283	cell proliferation	190	3	0.44	0.00973
Sobic.002G388700	GO:0031540	regulation of anthocyanin biosynthetic p...	69	2	0.16	0.01124
Sobic.002G388700	GO:0010229	inflorescence development	72	2	0.17	0.0122
Sobic.002G388700	GO:0042752	regulation of circadian rhythm	77	2	0.18	0.01386
Sobic.002G388700	GO:0006122	mitochondrial electron transport, ubiqui...	6	1	0.01	0.0139
Sobic.002G388700	GO:0009846	pollen germination	87	2	0.2	0.01746
Sobic.002G388700	GO:0048510	regulation of timing of transition from ...	97	2	0.23	0.02142
Sobic.002G388700	GO:0010252	auxin homeostasis	99	2	0.23	0.02225
Sobic.002G388700	GO:0043248	proteasome assembly	12	1	0.03	0.02762
Sobic.002G388700	GO:0010019	chloroplast-nucleus signaling pathway	13	1	0.03	0.02988
Sobic.002G388700	GO:0071786	endoplasmic reticulum tubular network or...	15	1	0.03	0.0344
Sobic.002G388700	GO:0010029	regulation of seed germination	131	2	0.31	0.03729
Sobic.002G388700	GO:0048467	gynoecium development	147	2	0.34	0.04592
Sobic.002G388700	GO:1901001	negative regulation of response to salt ...	21	1	0.05	0.04784
Sobic.002G388700	GO:0009739	response to gibberellin	230	3	0.54	0.04853
Sobic.002G421400	GO:0048564	photosystem I assembly	9	2	0.04	6.1e-4
Sobic.002G421400	GO:0010206	photosystem II repair	13	2	0.05	0.0013
Sobic.002G421400	GO:1990388	xylem-to-phloem iron transport	1	1	0	0.00417
Sobic.002G421400	GO:0009594	detection of nutrient	1	1	0	0.00417
Sobic.002G421400	GO:0016226	iron-sulfur cluster assembly	27	2	0.11	0.00562
Sobic.002G421400	GO:1904250	positive regulation of age-related resis...	2	1	0.01	0.00832
Sobic.002G421400	GO:0090400	stress-induced premature senescence	2	1	0.01	0.00832
Sobic.002G421400	GO:0043153	entrainment of circadian clock by photop...	3	1	0.01	0.01246
Sobic.002G421400	GO:0044206	UMP salvage	4	1	0.02	0.01658
Sobic.002G421400	GO:0010136	ureide catabolic process	4	1	0.02	0.01658
Sobic.002G421400	GO:0080157	regulation of plant-type cell wall organ...	4	1	0.02	0.01658
Sobic.002G421400	GO:0080022	primary root development	50	2	0.21	0.01845
Sobic.002G421400	GO:0046506	sulfolipid biosynthetic process	5	1	0.02	0.02068
Sobic.002G421400	GO:0043617	cellular response to sucrose starvation	5	1	0.02	0.02068
Sobic.002G421400	GO:0051091	positive regulation of DNA-binding trans...	5	1	0.02	0.02068
Sobic.002G421400	GO:0015940	pantothenate biosynthetic process	5	1	0.02	0.02068
Sobic.002G421400	GO:0006145	purine nucleobase catabolic process	5	1	0.02	0.02068
Sobic.002G421400	GO:0010258	NADH dehydrogenase complex (plastoquinon...	5	1	0.02	0.02068
Sobic.002G421400	GO:0006508	proteolysis	848	8	3.54	0.02171
Sobic.002G421400	GO:0051188	cofactor biosynthetic process	361	5	1.51	0.02173
Sobic.002G421400	GO:0010304	PSII associated light-harvesting complex...	6	1	0.03	0.02476
Sobic.002G421400	GO:2001006	regulation of cellulose biosynthetic pro...	8	1	0.03	0.03288
Sobic.002G421400	GO:0051782	negative regulation of cell division	9	1	0.04	0.03692
Sobic.002G421400	GO:1901141	regulation of lignin biosynthetic proces...	9	1	0.04	0.03692
Sobic.002G421400	GO:0031146	SCF-dependent proteasomal ubiquitin-depe...	10	1	0.04	0.04093
Sobic.002G421400	GO:0006207	'de novo' pyrimidine nucleobase biosynth...	12	1	0.05	0.04892
Sobic.002G421400	GO:0090059	protoxylem development	12	1	0.05	0.04892
Sobic.003G008700	GO:0007018	microtubule-based movement	56	18	0.12	1e-30
Sobic.003G008700	GO:0000911	cytokinesis by cell plate formation	82	7	0.18	1.2e-8
Sobic.003G008700	GO:0007076	mitotic chromosome condensation	6	3	0.01	2e-07
Sobic.003G008700	GO:0032465	regulation of cytokinesis	7	2	0.02	9.9e-5
Sobic.003G008700	GO:0001578	microtubule bundle formation	11	2	0.02	2.6e-4
Sobic.003G008700	GO:0010332	response to gamma radiation	27	2	0.06	0.00161
Sobic.003G008700	GO:0043988	histone H3-S28 phosphorylation	1	1	0	0.00221
Sobic.003G008700	GO:0010245	radial microtubular system formation	1	1	0	0.00221
Sobic.003G008700	GO:0047496	vesicle transport along microtubule	1	1	0	0.00221
Sobic.003G008700	GO:0052096	formation by symbiont of syncytium invol...	1	1	0	0.00221
Sobic.003G008700	GO:0000280	nuclear division	179	7	0.4	0.0037200000000000002
Sobic.003G008700	GO:0043987	histone H3-S10 phosphorylation	2	1	0	0.00441
Sobic.003G008700	GO:0090307	mitotic spindle assembly	2	1	0	0.00441
Sobic.003G008700	GO:0043247	telomere maintenance in response to DNA ...	2	1	0	0.00441
Sobic.003G008700	GO:1901181	negative regulation of cellular response...	2	1	0	0.00441
Sobic.003G008700	GO:0010032	meiotic chromosome condensation	3	1	0.01	0.00661
Sobic.003G008700	GO:0007059	chromosome segregation	101	5	0.22	0.00787
Sobic.003G008700	GO:0046785	microtubule polymerization	24	2	0.05	0.01282
Sobic.003G008700	GO:0000914	phragmoplast assembly	6	1	0.01	0.01317
Sobic.003G008700	GO:0007112	male meiosis cytokinesis	6	1	0.01	0.01317
Sobic.003G008700	GO:0007004	telomere maintenance via telomerase	6	1	0.01	0.01317
Sobic.003G008700	GO:0000278	mitotic cell cycle	203	13	0.45	0.0148
Sobic.003G008700	GO:0060236	regulation of mitotic spindle organizati...	7	1	0.02	0.01535
Sobic.003G008700	GO:0009558	embryo sac cellularization	7	1	0.02	0.01535
Sobic.003G008700	GO:0032204	regulation of telomere maintenance	8	1	0.02	0.01753
Sobic.003G008700	GO:0031116	positive regulation of microtubule polym...	8	1	0.02	0.01753
Sobic.003G008700	GO:0032147	activation of protein kinase activity	8	1	0.02	0.01753
Sobic.003G008700	GO:0032504	multicellular organism reproduction	333	2	0.74	0.01954
Sobic.003G008700	GO:0007094	mitotic spindle assembly checkpoint	9	1	0.02	0.0197
Sobic.003G008700	GO:0006303	double-strand break repair via nonhomolo...	11	1	0.02	0.02402
Sobic.003G008700	GO:0010342	endosperm cellularization	12	1	0.03	0.02618
Sobic.003G008700	GO:0009623	response to parasitic fungus	15	1	0.03	0.03262
Sobic.003G008700	GO:0007020	microtubule nucleation	16	1	0.04	0.03476
Sobic.003G008700	GO:0006265	DNA topological change	17	1	0.04	0.03689
Sobic.003G008700	GO:0010044	response to aluminum ion	19	1	0.04	0.04114
Sobic.003G008700	GO:0006282	regulation of DNA repair	23	1	0.05	0.04959
Sobic.003G034500	GO:0048564	photosystem I assembly	9	2	0.03	0.0004
Sobic.003G034500	GO:0010206	photosystem II repair	13	2	0.04	8.5e-4
Sobic.003G034500	GO:1990388	xylem-to-phloem iron transport	1	1	0	0.00337
Sobic.003G034500	GO:0016226	iron-sulfur cluster assembly	27	2	0.09	0.00371
Sobic.003G034500	GO:0019365	pyridine nucleotide salvage	4	1	0.01	0.01342
Sobic.003G034500	GO:0044206	UMP salvage	4	1	0.01	0.01342
Sobic.003G034500	GO:0010136	ureide catabolic process	4	1	0.01	0.01342
Sobic.003G034500	GO:0051188	cofactor biosynthetic process	361	5	1.22	0.01426
Sobic.003G034500	GO:0055085	transmembrane transport	929	7	3.13	0.01445
Sobic.003G034500	GO:0046506	sulfolipid biosynthetic process	5	1	0.02	0.01675
Sobic.003G034500	GO:0043617	cellular response to sucrose starvation	5	1	0.02	0.01675
Sobic.003G034500	GO:0015940	pantothenate biosynthetic process	5	1	0.02	0.01675
Sobic.003G034500	GO:0006145	purine nucleobase catabolic process	5	1	0.02	0.01675
Sobic.003G034500	GO:0010258	NADH dehydrogenase complex (plastoquinon...	5	1	0.02	0.01675
Sobic.003G034500	GO:0010304	PSII associated light-harvesting complex...	6	1	0.02	0.02007
Sobic.003G034500	GO:0071492	cellular response to UV-A	7	1	0.02	0.02337
Sobic.003G034500	GO:0046836	glycolipid transport	7	1	0.02	0.02337
Sobic.003G034500	GO:0006809	nitric oxide biosynthetic process	8	1	0.03	0.02667
Sobic.003G034500	GO:0019509	L-methionine salvage from methylthioaden...	8	1	0.03	0.02667
Sobic.003G034500	GO:2001006	regulation of cellulose biosynthetic pro...	8	1	0.03	0.02667
Sobic.003G034500	GO:0051782	negative regulation of cell division	9	1	0.03	0.02995
Sobic.003G034500	GO:1901141	regulation of lignin biosynthetic proces...	9	1	0.03	0.02995
Sobic.003G034500	GO:0006207	'de novo' pyrimidine nucleobase biosynth...	12	1	0.04	0.03974
Sobic.003G034500	GO:0071486	cellular response to high light intensit...	12	1	0.04	0.03974
Sobic.003G034500	GO:0090059	protoxylem development	12	1	0.04	0.03974
Sobic.003G034500	GO:2000904	regulation of starch metabolic process	14	1	0.05	0.04621
Sobic.003G035100	GO:0043622	cortical microtubule organization	39	4	0.05	1.1e-7
Sobic.003G035100	GO:0010366	negative regulation of ethylene biosynth...	7	2	0.01	2.7e-5
Sobic.003G035100	GO:0001578	microtubule bundle formation	11	2	0.01	7e-05
Sobic.003G035100	GO:0010031	circumnutation	12	2	0.01	8.4e-5
Sobic.003G035100	GO:0007163	establishment or maintenance of cell pol...	26	2	0.03	4.1e-4
Sobic.003G035100	GO:0009913	epidermal cell differentiation	43	2	0.05	0.00113
Sobic.003G035100	GO:0080088	spermidine hydroxycinnamate conjugate bi...	1	1	0	0.00117
Sobic.003G035100	GO:2000652	regulation of secondary cell wall biogen...	51	2	0.06	0.00158
Sobic.003G035100	GO:0009825	multidimensional cell growth	55	2	0.06	0.00184
Sobic.003G035100	GO:0009805	coumarin biosynthetic process	2	1	0	0.00233
Sobic.003G035100	GO:0010091	trichome branching	66	2	0.08	0.00264
Sobic.003G035100	GO:0060178	regulation of exocyst localization	3	1	0	0.00349
Sobic.003G035100	GO:0010311	lateral root formation	113	2	0.13	0.00753
Sobic.003G035100	GO:0071369	cellular response to ethylene stimulus	130	2	0.15	0.00987
Sobic.003G035100	GO:0009715	chalcone biosynthetic process	9	1	0.01	0.01044
Sobic.003G035100	GO:0042372	phylloquinone biosynthetic process	10	1	0.01	0.01159
Sobic.003G035100	GO:0009691	cytokinin biosynthetic process	13	1	0.02	0.01505
Sobic.003G035100	GO:0000077	DNA damage checkpoint	14	1	0.02	0.01619
Sobic.003G035100	GO:0010094	specification of carpel identity	16	1	0.02	0.01849
Sobic.003G035100	GO:0051289	protein homotetramerization	16	1	0.02	0.01849
Sobic.003G035100	GO:0006544	glycine metabolic process	18	1	0.02	0.02078
Sobic.003G035100	GO:0040020	regulation of meiotic nuclear division	20	1	0.02	0.02306
Sobic.003G035100	GO:0010020	chloroplast fission	21	1	0.02	0.0242
Sobic.003G035100	GO:0010332	response to gamma radiation	27	1	0.03	0.03101
Sobic.003G035100	GO:0006563	L-serine metabolic process	38	1	0.04	0.04338
Sobic.003G035100	GO:0009934	regulation of meristem structural organi...	41	1	0.05	0.04673
Sobic.003G076500	GO:0043266	regulation of potassium ion transport	10	3	0.02	1.6e-5
Sobic.003G076500	GO:0015996	chlorophyll catabolic process	24	2	0.06	0.0015
Sobic.003G076500	GO:0071158	positive regulation of cell cycle arrest	1	1	0	0.0024
Sobic.003G076500	GO:0080177	plastoglobule organization	1	1	0	0.0024
Sobic.003G076500	GO:0072718	response to cisplatin	1	1	0	0.0024
Sobic.003G076500	GO:0097250	mitochondrial respiratory chain supercom...	2	1	0	0.0048
Sobic.003G076500	GO:0051562	negative regulation of mitochondrial cal...	2	1	0	0.0048
Sobic.003G076500	GO:1902171	regulation of tocopherol cyclase activit...	2	1	0	0.0048
Sobic.003G076500	GO:0080183	response to photooxidative stress	2	1	0	0.0048
Sobic.003G076500	GO:0031426	polycistronic mRNA processing	2	1	0	0.0048
Sobic.003G076500	GO:0015916	fatty-acyl-CoA transport	2	1	0	0.0048
Sobic.003G076500	GO:1902326	positive regulation of chlorophyll biosy...	2	1	0	0.0048
Sobic.003G076500	GO:1902455	negative regulation of stem cell populat...	3	1	0.01	0.0072
Sobic.003G076500	GO:0048700	acquisition of desiccation tolerance in ...	3	1	0.01	0.0072
Sobic.003G076500	GO:1904143	positive regulation of carotenoid biosyn...	3	1	0.01	0.0072
Sobic.003G076500	GO:1903288	positive regulation of potassium ion imp...	3	1	0.01	0.0072
Sobic.003G076500	GO:0080157	regulation of plant-type cell wall organ...	4	1	0.01	0.0095
Sobic.003G076500	GO:0042550	photosystem I stabilization	4	1	0.01	0.0095
Sobic.003G076500	GO:0010239	chloroplast mRNA processing	5	1	0.01	0.0119
Sobic.003G076500	GO:0009663	plasmodesma organization	6	1	0.01	0.0143
Sobic.003G076500	GO:0045892	negative regulation of transcription, DN...	400	4	0.96	0.0149
Sobic.003G076500	GO:0048481	plant ovule development	82	2	0.2	0.0164
Sobic.003G076500	GO:0015714	phosphoenolpyruvate transport	7	1	0.02	0.0166
Sobic.003G076500	GO:1901562	response to paraquat	8	1	0.02	0.019
Sobic.003G076500	GO:0015713	phosphoglycerate transmembrane transport	9	1	0.02	0.0213
Sobic.003G076500	GO:0080001	mucilage extrusion from seed coat	9	1	0.02	0.0213
Sobic.003G076500	GO:0048576	positive regulation of short-day photope...	9	1	0.02	0.0213
Sobic.003G076500	GO:0010047	fruit dehiscence	10	1	0.02	0.0237
Sobic.003G076500	GO:0048578	positive regulation of long-day photoper...	10	1	0.02	0.0237
Sobic.003G076500	GO:0055085	transmembrane transport	929	7	2.22	0.0249
Sobic.003G076500	GO:0030433	ubiquitin-dependent ERAD pathway	11	1	0.03	0.026
Sobic.003G076500	GO:0015969	guanosine tetraphosphate metabolic proce...	11	1	0.03	0.026
Sobic.003G076500	GO:0010031	circumnutation	12	1	0.03	0.0283
Sobic.003G076500	GO:0010109	regulation of photosynthesis	73	3	0.17	0.0292
Sobic.003G076500	GO:0010555	response to mannitol	13	1	0.03	0.0307
Sobic.003G076500	GO:0019375	galactolipid biosynthetic process	13	1	0.03	0.0307
Sobic.003G076500	GO:0010497	plasmodesmata-mediated intercellular tra...	14	1	0.03	0.033
Sobic.003G076500	GO:0009410	response to xenobiotic stimulus	15	1	0.04	0.0353
Sobic.003G076500	GO:0006744	ubiquinone biosynthetic process	15	1	0.04	0.0353
Sobic.003G076500	GO:0010114	response to red light	127	2	0.3	0.037
Sobic.003G076500	GO:0080186	developmental vegetative growth	16	1	0.04	0.0376
Sobic.003G076500	GO:0010119	regulation of stomatal movement	129	2	0.31	0.038
Sobic.003G076500	GO:0031570	DNA integrity checkpoint	17	1	0.04	0.0399
Sobic.003G076500	GO:0034599	cellular response to oxidative stress	119	2	0.28	0.0414
Sobic.003G076500	GO:0010044	response to aluminum ion	19	1	0.05	0.0445
Sobic.003G076500	GO:0031408	oxylipin biosynthetic process	20	1	0.05	0.0468
Sobic.003G076500	GO:0009585	red, far-red light phototransduction	21	1	0.05	0.0491
Sobic.003G087600	GO:0043266	regulation of potassium ion transport	10	2	0.02	1.9e-4
Sobic.003G087600	GO:0015996	chlorophyll catabolic process	24	2	0.05	0.00113
Sobic.003G087600	GO:0080177	plastoglobule organization	1	1	0	0.00208
Sobic.003G087600	GO:0097250	mitochondrial respiratory chain supercom...	2	1	0	0.00417
Sobic.003G087600	GO:0051562	negative regulation of mitochondrial cal...	2	1	0	0.00417
Sobic.003G087600	GO:1902171	regulation of tocopherol cyclase activit...	2	1	0	0.00417
Sobic.003G087600	GO:0080183	response to photooxidative stress	2	1	0	0.00417
Sobic.003G087600	GO:0031426	polycistronic mRNA processing	2	1	0	0.00417
Sobic.003G087600	GO:0015916	fatty-acyl-CoA transport	2	1	0	0.00417
Sobic.003G087600	GO:1902326	positive regulation of chlorophyll biosy...	2	1	0	0.00417
Sobic.003G087600	GO:1902455	negative regulation of stem cell populat...	3	1	0.01	0.00624
Sobic.003G087600	GO:1904143	positive regulation of carotenoid biosyn...	3	1	0.01	0.00624
Sobic.003G087600	GO:0080157	regulation of plant-type cell wall organ...	4	1	0.01	0.00831
Sobic.003G087600	GO:0010239	chloroplast mRNA processing	5	1	0.01	0.01038
Sobic.003G087600	GO:0006552	leucine catabolic process	5	1	0.01	0.01038
Sobic.003G087600	GO:0009058	biosynthetic process	5137	11	10.71	0.01162
Sobic.003G087600	GO:1901562	response to paraquat	8	1	0.02	0.01656
Sobic.003G087600	GO:0080001	mucilage extrusion from seed coat	9	1	0.02	0.01861
Sobic.003G087600	GO:0048576	positive regulation of short-day photope...	9	1	0.02	0.01861
Sobic.003G087600	GO:0048578	positive regulation of long-day photoper...	10	1	0.02	0.02066
Sobic.003G087600	GO:0015969	guanosine tetraphosphate metabolic proce...	11	1	0.02	0.0227
Sobic.003G087600	GO:0010031	circumnutation	12	1	0.03	0.02474
Sobic.003G087600	GO:0010109	regulation of photosynthesis	73	2	0.15	0.02609
Sobic.003G087600	GO:0010555	response to mannitol	13	1	0.03	0.02678
Sobic.003G087600	GO:0010114	response to red light	127	2	0.26	0.0287
Sobic.003G087600	GO:0010119	regulation of stomatal movement	129	2	0.27	0.02953
Sobic.003G087600	GO:0009410	response to xenobiotic stimulus	15	1	0.03	0.03083
Sobic.003G087600	GO:0006744	ubiquinone biosynthetic process	15	1	0.03	0.03083
Sobic.003G087600	GO:0080186	developmental vegetative growth	16	1	0.03	0.03286
Sobic.003G087600	GO:0034599	cellular response to oxidative stress	119	2	0.25	0.03604
Sobic.003G087600	GO:0009585	red, far-red light phototransduction	21	1	0.04	0.04291
Sobic.003G087600	GO:0015693	magnesium ion transport	23	1	0.05	0.0469
Sobic.003G129000	GO:0015991	ATP hydrolysis coupled proton transport	26	2	0.07	0.0021
Sobic.003G129000	GO:0006279	premeiotic DNA replication	2	1	0.01	0.0053
Sobic.003G129000	GO:0042546	cell wall biogenesis	263	3	0.69	0.0097
Sobic.003G129000	GO:0042547	cell wall modification involved in multi...	9	2	0.02	0.0103
Sobic.003G129000	GO:0009831	plant-type cell wall modification involv...	5	1	0.01	0.0131
Sobic.003G129000	GO:0005975	carbohydrate metabolic process	1092	8	2.88	0.0189
Sobic.003G129000	GO:0044403	symbiont process	122	2	0.32	0.0231
Sobic.003G129000	GO:0010411	xyloglucan metabolic process	90	2	0.24	0.0235
Sobic.003G129000	GO:0031222	arabinan catabolic process	13	1	0.03	0.0338
Sobic.003G129000	GO:0010497	plasmodesmata-mediated intercellular tra...	14	1	0.04	0.0363
Sobic.003G129000	GO:0043433	negative regulation of DNA-binding trans...	14	1	0.04	0.0363
Sobic.003G129000	GO:0071786	endoplasmic reticulum tubular network or...	15	1	0.04	0.0388
Sobic.003G129000	GO:0006270	DNA replication initiation	17	1	0.04	0.0439
Sobic.003G129000	GO:0055078	sodium ion homeostasis	18	1	0.05	0.0464
Sobic.003G136600	GO:0009834	plant-type secondary cell wall biogenesi...	112	8	0.21	1.1e-11
Sobic.003G136600	GO:0030244	cellulose biosynthetic process	80	6	0.15	1.1e-7
Sobic.003G136600	GO:0010417	glucuronoxylan biosynthetic process	30	3	0.06	2.2e-5
Sobic.003G136600	GO:0052386	cell wall thickening	74	3	0.14	3.3e-4
Sobic.003G136600	GO:0009873	ethylene-activated signaling pathway	85	3	0.16	0.0005
Sobic.003G136600	GO:0009971	anastral spindle assembly involved in ma...	1	1	0	0.00184
Sobic.003G136600	GO:0046274	lignin catabolic process	43	2	0.08	0.00282
Sobic.003G136600	GO:0019427	acetyl-CoA biosynthetic process from ace...	2	1	0	0.00368
Sobic.003G136600	GO:0010400	rhamnogalacturonan I side chain metaboli...	2	1	0	0.00368
Sobic.003G136600	GO:0009825	multidimensional cell growth	55	2	0.1	0.00457
Sobic.003G136600	GO:1990937	xylan acetylation	3	1	0.01	0.00551
Sobic.003G136600	GO:1901347	negative regulation of secondary cell wa...	3	1	0.01	0.00551
Sobic.003G136600	GO:0048354	mucilage biosynthetic process involved i...	64	2	0.12	0.00614
Sobic.003G136600	GO:0009809	lignin biosynthetic process	72	2	0.13	0.00772
Sobic.003G136600	GO:0015790	UDP-xylose transmembrane transport	5	1	0.01	0.00917
Sobic.003G136600	GO:0051014	actin filament severing	6	1	0.01	0.01099
Sobic.003G136600	GO:0042732	D-xylose metabolic process	6	1	0.01	0.01099
Sobic.003G136600	GO:0060236	regulation of mitotic spindle organizati...	7	1	0.01	0.01281
Sobic.003G136600	GO:0010222	stem vascular tissue pattern formation	7	1	0.01	0.01281
Sobic.003G136600	GO:0031116	positive regulation of microtubule polym...	8	1	0.01	0.01463
Sobic.003G136600	GO:0032147	activation of protein kinase activity	8	1	0.01	0.01463
Sobic.003G136600	GO:0009863	salicylic acid mediated signaling pathwa...	103	2	0.19	0.01532
Sobic.003G136600	GO:0006564	L-serine biosynthetic process	9	1	0.02	0.01644
Sobic.003G136600	GO:0045492	xylan biosynthetic process	44	4	0.08	0.02298
Sobic.003G136600	GO:0052324	plant-type cell wall cellulose biosynthe...	13	1	0.02	0.02366
Sobic.003G136600	GO:0010116	positive regulation of abscisic acid bio...	14	1	0.03	0.02546
Sobic.003G136600	GO:0051511	negative regulation of unidimensional ce...	14	1	0.03	0.02546
Sobic.003G136600	GO:0007020	microtubule nucleation	16	1	0.03	0.02904
Sobic.003G136600	GO:0010094	specification of carpel identity	16	1	0.03	0.02904
Sobic.003G136600	GO:0048268	clathrin coat assembly	17	1	0.03	0.03083
Sobic.003G136600	GO:0006032	chitin catabolic process	20	1	0.04	0.03618
Sobic.003G136600	GO:0051016	barbed-end actin filament capping	21	1	0.04	0.03795
Sobic.003G136600	GO:0051017	actin filament bundle assembly	21	1	0.04	0.03795
Sobic.003G136600	GO:0016998	cell wall macromolecule catabolic proces...	21	1	0.04	0.03795
Sobic.003G136600	GO:0010215	cellulose microfibril organization	23	1	0.04	0.04149
Sobic.003G136600	GO:0015693	magnesium ion transport	23	1	0.04	0.04149
Sobic.003G136600	GO:0009867	jasmonic acid mediated signaling pathway	184	2	0.34	0.0448
Sobic.003G136600	GO:0045489	pectin biosynthetic process	25	1	0.05	0.04502
Sobic.003G136600	GO:0006606	protein import into nucleus	26	1	0.05	0.04678
Sobic.003G145100	GO:0007018	microtubule-based movement	56	17	0.18	1.7e-28
Sobic.003G145100	GO:0000911	cytokinesis by cell plate formation	82	7	0.26	1.3e-7
Sobic.003G145100	GO:0010332	response to gamma radiation	27	3	0.09	8.5e-5
Sobic.003G145100	GO:0007076	mitotic chromosome condensation	6	2	0.02	1.5e-4
Sobic.003G145100	GO:0060236	regulation of mitotic spindle organizati...	7	2	0.02	2.1e-4
Sobic.003G145100	GO:0032147	activation of protein kinase activity	8	2	0.03	2.8e-4
Sobic.003G145100	GO:0007094	mitotic spindle assembly checkpoint	9	2	0.03	3.5e-4
Sobic.003G145100	GO:0001578	microtubule bundle formation	11	2	0.04	5.4e-4
Sobic.003G145100	GO:0010091	trichome branching	66	3	0.21	0.00121
Sobic.003G145100	GO:0001558	regulation of cell growth	148	4	0.47	0.00126
Sobic.003G145100	GO:0007088	regulation of mitotic nuclear division	16	3	0.05	0.00307
Sobic.003G145100	GO:0047496	vesicle transport along microtubule	1	1	0	0.00319
Sobic.003G145100	GO:0007113	endomitotic cell cycle	1	1	0	0.00319
Sobic.003G145100	GO:0010245	radial microtubular system formation	1	1	0	0.00319
Sobic.003G145100	GO:0052096	formation by symbiont of syncytium invol...	1	1	0	0.00319
Sobic.003G145100	GO:0000280	nuclear division	179	10	0.57	0.00532
Sobic.003G145100	GO:1901181	negative regulation of cellular response...	2	1	0.01	0.00637
Sobic.003G145100	GO:0090307	mitotic spindle assembly	2	1	0.01	0.00637
Sobic.003G145100	GO:0043622	cortical microtubule organization	39	2	0.12	0.00685
Sobic.003G145100	GO:0034090	maintenance of meiotic sister chromatid ...	3	1	0.01	0.00954
Sobic.003G145100	GO:0030155	regulation of cell adhesion	3	1	0.01	0.00954
Sobic.003G145100	GO:0016572	histone phosphorylation	4	1	0.01	0.01269
Sobic.003G145100	GO:1904667	negative regulation of ubiquitin protein...	5	1	0.02	0.01584
Sobic.003G145100	GO:0006260	DNA replication	163	4	0.52	0.01764
Sobic.003G145100	GO:0007135	meiosis II	16	2	0.05	0.01863
Sobic.003G145100	GO:0046785	microtubule polymerization	24	2	0.08	0.01864
Sobic.003G145100	GO:0009652	thigmotropism	6	1	0.02	0.01898
Sobic.003G145100	GO:0007112	male meiosis cytokinesis	6	1	0.02	0.01898
Sobic.003G145100	GO:0010442	guard cell morphogenesis	6	1	0.02	0.01898
Sobic.003G145100	GO:0000914	phragmoplast assembly	6	1	0.02	0.01898
Sobic.003G145100	GO:0009558	embryo sac cellularization	7	1	0.02	0.02211
Sobic.003G145100	GO:0032465	regulation of cytokinesis	7	1	0.02	0.02211
Sobic.003G145100	GO:0031116	positive regulation of microtubule polym...	8	1	0.03	0.02523
Sobic.003G145100	GO:0009960	endosperm development	81	2	0.26	0.02752
Sobic.003G145100	GO:0010389	regulation of G2/M transition of mitotic...	9	1	0.03	0.02834
Sobic.003G145100	GO:0006968	cellular defense response	10	1	0.03	0.03144
Sobic.003G145100	GO:0034508	centromere complex assembly	10	1	0.03	0.03144
Sobic.003G145100	GO:0048281	inflorescence morphogenesis	10	1	0.03	0.03144
Sobic.003G145100	GO:0070370	cellular heat acclimation	10	1	0.03	0.03144
Sobic.003G145100	GO:0010342	endosperm cellularization	12	1	0.04	0.03761
Sobic.003G145100	GO:0009623	response to parasitic fungus	15	1	0.05	0.0468
Sobic.003G145100	GO:0007020	microtubule nucleation	16	1	0.05	0.04984
Sobic.003G145100	GO:0030643	cellular phosphate ion homeostasis	16	1	0.05	0.04984
Sobic.003G145100	GO:0051307	meiotic chromosome separation	16	1	0.05	0.04984
Sobic.003G183800	GO:0009834	plant-type secondary cell wall biogenesi...	112	7	0.36	3.9e-8
Sobic.003G183800	GO:0045492	xylan biosynthetic process	44	5	0.14	1e-05
Sobic.003G183800	GO:1990937	xylan acetylation	3	2	0.01	3.1e-5
Sobic.003G183800	GO:0015790	UDP-xylose transmembrane transport	5	2	0.02	0.0001
Sobic.003G183800	GO:0042732	D-xylose metabolic process	6	2	0.02	1.5e-4
Sobic.003G183800	GO:0030244	cellulose biosynthetic process	80	4	0.26	0.00127
Sobic.003G183800	GO:0019510	S-adenosylhomocysteine catabolic process	1	1	0	0.00325
Sobic.003G183800	GO:0009971	anastral spindle assembly involved in ma...	1	1	0	0.00325
Sobic.003G183800	GO:0090449	phloem glucosinolate loading	1	1	0	0.00325
Sobic.003G183800	GO:0090408	phloem nitrate loading	1	1	0	0.00325
Sobic.003G183800	GO:0010417	glucuronoxylan biosynthetic process	30	2	0.1	0.00425
Sobic.003G183800	GO:0006065	UDP-glucuronate biosynthetic process	2	1	0.01	0.00649
Sobic.003G183800	GO:0019464	glycine decarboxylation via glycine clea...	3	1	0.01	0.00972
Sobic.003G183800	GO:1901347	negative regulation of secondary cell wa...	3	1	0.01	0.00972
Sobic.003G183800	GO:0010248	establishment or maintenance of transmem...	4	1	0.01	0.01294
Sobic.003G183800	GO:0009825	multidimensional cell growth	55	2	0.18	0.01379
Sobic.003G183800	GO:0019567	arabinose biosynthetic process	5	1	0.02	0.01615
Sobic.003G183800	GO:0010222	stem vascular tissue pattern formation	7	1	0.02	0.02253
Sobic.003G183800	GO:0060236	regulation of mitotic spindle organizati...	7	1	0.02	0.02253
Sobic.003G183800	GO:0009809	lignin biosynthetic process	72	2	0.23	0.02291
Sobic.003G183800	GO:0032147	activation of protein kinase activity	8	1	0.03	0.02571
Sobic.003G183800	GO:0031116	positive regulation of microtubule polym...	8	1	0.03	0.02571
Sobic.003G183800	GO:0009173	pyrimidine ribonucleoside monophosphate ...	8	1	0.03	0.02571
Sobic.003G183800	GO:0017157	regulation of exocytosis	9	1	0.03	0.02888
Sobic.003G183800	GO:0006564	L-serine biosynthetic process	9	1	0.03	0.02888
Sobic.003G183800	GO:0006207	'de novo' pyrimidine nucleobase biosynth...	12	1	0.04	0.03832
Sobic.003G183800	GO:0006012	galactose metabolic process	12	1	0.04	0.03832
Sobic.003G183800	GO:0060321	acceptance of pollen	12	1	0.04	0.03832
Sobic.003G183800	GO:0031222	arabinan catabolic process	13	1	0.04	0.04145
Sobic.003G183800	GO:0052324	plant-type cell wall cellulose biosynthe...	13	1	0.04	0.04145
Sobic.003G183800	GO:0051511	negative regulation of unidimensional ce...	14	1	0.05	0.04457
Sobic.003G251800	GO:0009834	plant-type secondary cell wall biogenesi...	112	10	0.29	2.5e-14
Sobic.003G251800	GO:0045492	xylan biosynthetic process	44	7	0.11	2.8e-8
Sobic.003G251800	GO:0030244	cellulose biosynthetic process	80	6	0.21	6.7e-7
Sobic.003G251800	GO:0046274	lignin catabolic process	43	4	0.11	4.4e-6
Sobic.003G251800	GO:0010417	glucuronoxylan biosynthetic process	30	3	0.08	6.1e-5
Sobic.003G251800	GO:0052386	cell wall thickening	74	3	0.19	9.1e-4
Sobic.003G251800	GO:0009808	lignin metabolic process	132	7	0.34	9.4e-4
Sobic.003G251800	GO:0009873	ethylene-activated signaling pathway	85	3	0.22	0.00135
Sobic.003G251800	GO:0090449	phloem glucosinolate loading	1	1	0	0.00258
Sobic.003G251800	GO:0090408	phloem nitrate loading	1	1	0	0.00258
Sobic.003G251800	GO:0009971	anastral spindle assembly involved in ma...	1	1	0	0.00258
Sobic.003G251800	GO:0010400	rhamnogalacturonan I side chain metaboli...	2	1	0.01	0.00514
Sobic.003G251800	GO:1990937	xylan acetylation	3	1	0.01	0.00771
Sobic.003G251800	GO:1901347	negative regulation of secondary cell wa...	3	1	0.01	0.00771
Sobic.003G251800	GO:0009825	multidimensional cell growth	55	2	0.14	0.00882
Sobic.003G251800	GO:0048354	mucilage biosynthetic process involved i...	64	2	0.16	0.0118
Sobic.003G251800	GO:0009809	lignin biosynthetic process	72	2	0.19	0.01477
Sobic.003G251800	GO:0042732	D-xylose metabolic process	6	1	0.02	0.01536
Sobic.003G251800	GO:0060236	regulation of mitotic spindle organizati...	7	1	0.02	0.01789
Sobic.003G251800	GO:0031116	positive regulation of microtubule polym...	8	1	0.02	0.02042
Sobic.003G251800	GO:0032147	activation of protein kinase activity	8	1	0.02	0.02042
Sobic.003G251800	GO:0006564	L-serine biosynthetic process	9	1	0.02	0.02295
Sobic.003G251800	GO:0009863	salicylic acid mediated signaling pathwa...	103	2	0.27	0.02887
Sobic.003G251800	GO:0052324	plant-type cell wall cellulose biosynthe...	13	1	0.03	0.03298
Sobic.003G251800	GO:0010116	positive regulation of abscisic acid bio...	14	1	0.04	0.03547
Sobic.003G251800	GO:0051511	negative regulation of unidimensional ce...	14	1	0.04	0.03547
Sobic.003G251800	GO:0007020	microtubule nucleation	16	1	0.04	0.04044
Sobic.003G251800	GO:0010094	specification of carpel identity	16	1	0.04	0.04044
Sobic.003G251800	GO:0005975	carbohydrate metabolic process	1092	16	2.81	0.04196
Sobic.003G251800	GO:0006591	ornithine metabolic process	17	1	0.04	0.04291
Sobic.003G251800	GO:0010098	suspensor development	17	1	0.04	0.04291
Sobic.003G251800	GO:0048268	clathrin coat assembly	17	1	0.04	0.04291
Sobic.003G270300	GO:0009834	plant-type secondary cell wall biogenesi...	112	7	0.32	1.6e-8
Sobic.003G270300	GO:0045492	xylan biosynthetic process	44	5	0.12	5e-08
Sobic.003G270300	GO:0052324	plant-type cell wall cellulose biosynthe...	13	2	0.04	0.0006
Sobic.003G270300	GO:0009808	lignin metabolic process	132	3	0.37	0.0014
Sobic.003G270300	GO:0010215	cellulose microfibril organization	23	2	0.06	0.0019
Sobic.003G270300	GO:0090449	phloem glucosinolate loading	1	1	0	0.0028
Sobic.003G270300	GO:0090408	phloem nitrate loading	1	1	0	0.0028
Sobic.003G270300	GO:1990937	xylan acetylation	3	1	0.01	0.0084
Sobic.003G270300	GO:1901347	negative regulation of secondary cell wa...	3	1	0.01	0.0084
Sobic.003G270300	GO:0009825	multidimensional cell growth	55	2	0.16	0.0105
Sobic.003G270300	GO:0010248	establishment or maintenance of transmem...	4	1	0.01	0.0112
Sobic.003G270300	GO:0048354	mucilage biosynthetic process involved i...	64	2	0.18	0.014
Sobic.003G270300	GO:0031116	positive regulation of microtubule polym...	8	1	0.02	0.0223
Sobic.003G270300	GO:0006564	L-serine biosynthetic process	9	1	0.03	0.0251
Sobic.003G270300	GO:0005975	carbohydrate metabolic process	1092	11	3.08	0.0385
Sobic.003G270300	GO:0051511	negative regulation of unidimensional ce...	14	1	0.04	0.0388
Sobic.003G270300	GO:0007020	microtubule nucleation	16	1	0.05	0.0442
Sobic.003G270300	GO:0010098	suspensor development	17	1	0.05	0.0469
Sobic.003G270300	GO:0006591	ornithine metabolic process	17	1	0.05	0.0469
Sobic.003G331100	GO:0048564	photosystem I assembly	9	2	0.03	0.0005
Sobic.003G331100	GO:0010206	photosystem II repair	13	2	0.05	0.0011
Sobic.003G331100	GO:1990388	xylem-to-phloem iron transport	1	1	0	0.0038
Sobic.003G331100	GO:0009594	detection of nutrient	1	1	0	0.0038
Sobic.003G331100	GO:0016226	iron-sulfur cluster assembly	27	2	0.1	0.0047
Sobic.003G331100	GO:1904250	positive regulation of age-related resis...	2	1	0.01	0.0076
Sobic.003G331100	GO:0090400	stress-induced premature senescence	2	1	0.01	0.0076
Sobic.003G331100	GO:0006792	regulation of sulfur utilization	4	1	0.02	0.0151
Sobic.003G331100	GO:0044206	UMP salvage	4	1	0.02	0.0151
Sobic.003G331100	GO:0010136	ureide catabolic process	4	1	0.02	0.0151
Sobic.003G331100	GO:0080022	primary root development	50	2	0.19	0.0155
Sobic.003G331100	GO:0051188	cofactor biosynthetic process	361	5	1.37	0.0181
Sobic.003G331100	GO:0046506	sulfolipid biosynthetic process	5	1	0.02	0.0189
Sobic.003G331100	GO:0043617	cellular response to sucrose starvation	5	1	0.02	0.0189
Sobic.003G331100	GO:0051091	positive regulation of DNA-binding trans...	5	1	0.02	0.0189
Sobic.003G331100	GO:0015940	pantothenate biosynthetic process	5	1	0.02	0.0189
Sobic.003G331100	GO:0006145	purine nucleobase catabolic process	5	1	0.02	0.0189
Sobic.003G331100	GO:0010258	NADH dehydrogenase complex (plastoquinon...	5	1	0.02	0.0189
Sobic.003G331100	GO:0010304	PSII associated light-harvesting complex...	6	1	0.02	0.0226
Sobic.003G331100	GO:0071492	cellular response to UV-A	7	1	0.03	0.0263
Sobic.003G331100	GO:2001006	regulation of cellulose biosynthetic pro...	8	1	0.03	0.03
Sobic.003G331100	GO:0051782	negative regulation of cell division	9	1	0.03	0.0337
Sobic.003G331100	GO:1901141	regulation of lignin biosynthetic proces...	9	1	0.03	0.0337
Sobic.003G331100	GO:0010438	cellular response to sulfur starvation	10	1	0.04	0.0374
Sobic.003G331100	GO:0006207	'de novo' pyrimidine nucleobase biosynth...	12	1	0.05	0.0447
Sobic.003G331100	GO:0071486	cellular response to high light intensit...	12	1	0.05	0.0447
Sobic.003G331100	GO:0090059	protoxylem development	12	1	0.05	0.0447
Sobic.003G331100	GO:0009556	microsporogenesis	91	2	0.35	0.0469
Sobic.003G331100	GO:0010434	bract formation	13	1	0.05	0.0483
Sobic.003G352200	GO:0048564	photosystem I assembly	9	2	0.03	4.4e-4
Sobic.003G352200	GO:0010206	photosystem II repair	13	2	0.05	9.5e-4
Sobic.003G352200	GO:0019853	L-ascorbic acid biosynthetic process	23	2	0.08	0.003
Sobic.003G352200	GO:0015882	L-ascorbic acid transmembrane transport	1	1	0	0.00356
Sobic.003G352200	GO:1990388	xylem-to-phloem iron transport	1	1	0	0.00356
Sobic.003G352200	GO:0009594	detection of nutrient	1	1	0	0.00356
Sobic.003G352200	GO:0010028	xanthophyll cycle	2	1	0.01	0.0071
Sobic.003G352200	GO:1904250	positive regulation of age-related resis...	2	1	0.01	0.0071
Sobic.003G352200	GO:0090400	stress-induced premature senescence	2	1	0.01	0.0071
Sobic.003G352200	GO:0055085	transmembrane transport	929	10	3.3	0.00785
Sobic.003G352200	GO:0043153	entrainment of circadian clock by photop...	3	1	0.01	0.01063
Sobic.003G352200	GO:0080022	primary root development	50	2	0.18	0.01365
Sobic.003G352200	GO:0010248	establishment or maintenance of transmem...	4	1	0.01	0.01415
Sobic.003G352200	GO:0044206	UMP salvage	4	1	0.01	0.01415
Sobic.003G352200	GO:0010136	ureide catabolic process	4	1	0.01	0.01415
Sobic.003G352200	GO:0046506	sulfolipid biosynthetic process	5	1	0.02	0.01766
Sobic.003G352200	GO:0043617	cellular response to sucrose starvation	5	1	0.02	0.01766
Sobic.003G352200	GO:0051091	positive regulation of DNA-binding trans...	5	1	0.02	0.01766
Sobic.003G352200	GO:0015940	pantothenate biosynthetic process	5	1	0.02	0.01766
Sobic.003G352200	GO:0006145	purine nucleobase catabolic process	5	1	0.02	0.01766
Sobic.003G352200	GO:0010193	response to ozone	58	2	0.21	0.01809
Sobic.003G352200	GO:0010304	PSII associated light-harvesting complex...	6	1	0.02	0.02115
Sobic.003G352200	GO:0071492	cellular response to UV-A	7	1	0.02	0.02464
Sobic.003G352200	GO:2001006	regulation of cellulose biosynthetic pro...	8	1	0.03	0.02811
Sobic.003G352200	GO:0032973	amino acid export across plasma membrane	9	1	0.03	0.03156
Sobic.003G352200	GO:0060359	response to ammonium ion	9	1	0.03	0.03156
Sobic.003G352200	GO:0051782	negative regulation of cell division	9	1	0.03	0.03156
Sobic.003G352200	GO:1901141	regulation of lignin biosynthetic proces...	9	1	0.03	0.03156
Sobic.003G352200	GO:0031146	SCF-dependent proteasomal ubiquitin-depe...	10	1	0.04	0.03501
Sobic.003G352200	GO:0006508	proteolysis	848	7	3.02	0.0373
Sobic.003G352200	GO:0006207	'de novo' pyrimidine nucleobase biosynth...	12	1	0.04	0.04187
Sobic.003G352200	GO:0071486	cellular response to high light intensit...	12	1	0.04	0.04187
Sobic.003G352200	GO:0061077	chaperone-mediated protein folding	12	1	0.04	0.04187
Sobic.003G352200	GO:0090059	protoxylem development	12	1	0.04	0.04187
Sobic.003G352200	GO:0009651	response to salt stress	1028	8	3.66	0.04277
Sobic.003G352200	GO:0010434	bract formation	13	1	0.05	0.04528
Sobic.003G352200	GO:0048510	regulation of timing of transition from ...	97	2	0.34	0.04667
Sobic.003G352200	GO:1905392	plant organ morphogenesis	801	4	2.85	0.0485
Sobic.003G352200	GO:2000904	regulation of starch metabolic process	14	1	0.05	0.04868
Sobic.003G352200	GO:0048527	lateral root development	279	3	0.99	0.04873
Sobic.003G373000	GO:0019853	L-ascorbic acid biosynthetic process	23	2	0.08	0.0026
Sobic.003G373000	GO:0015882	L-ascorbic acid transmembrane transport	1	1	0	0.0033
Sobic.003G373000	GO:1990388	xylem-to-phloem iron transport	1	1	0	0.0033
Sobic.003G373000	GO:0009594	detection of nutrient	1	1	0	0.0033
Sobic.003G373000	GO:0010028	xanthophyll cycle	2	1	0.01	0.0066
Sobic.003G373000	GO:1904250	positive regulation of age-related resis...	2	1	0.01	0.0066
Sobic.003G373000	GO:0090400	stress-induced premature senescence	2	1	0.01	0.0066
Sobic.003G373000	GO:0009641	shade avoidance	41	2	0.14	0.0081
Sobic.003G373000	GO:0043153	entrainment of circadian clock by photop...	3	1	0.01	0.0099
Sobic.003G373000	GO:0080022	primary root development	50	2	0.17	0.0119
Sobic.003G373000	GO:0010248	establishment or maintenance of transmem...	4	1	0.01	0.0132
Sobic.003G373000	GO:0044206	UMP salvage	4	1	0.01	0.0132
Sobic.003G373000	GO:0080157	regulation of plant-type cell wall organ...	4	1	0.01	0.0132
Sobic.003G373000	GO:0010193	response to ozone	58	2	0.19	0.0158
Sobic.003G373000	GO:0046506	sulfolipid biosynthetic process	5	1	0.02	0.0164
Sobic.003G373000	GO:0043617	cellular response to sucrose starvation	5	1	0.02	0.0164
Sobic.003G373000	GO:0051091	positive regulation of DNA-binding trans...	5	1	0.02	0.0164
Sobic.003G373000	GO:0015940	pantothenate biosynthetic process	5	1	0.02	0.0164
Sobic.003G373000	GO:0010258	NADH dehydrogenase complex (plastoquinon...	5	1	0.02	0.0164
Sobic.003G373000	GO:0071492	cellular response to UV-A	7	1	0.02	0.023
Sobic.003G373000	GO:2001006	regulation of cellulose biosynthetic pro...	8	1	0.03	0.0262
Sobic.003G373000	GO:0032973	amino acid export across plasma membrane	9	1	0.03	0.0294
Sobic.003G373000	GO:0060359	response to ammonium ion	9	1	0.03	0.0294
Sobic.003G373000	GO:1901141	regulation of lignin biosynthetic proces...	9	1	0.03	0.0294
Sobic.003G373000	GO:0048564	photosystem I assembly	9	1	0.03	0.0294
Sobic.003G373000	GO:0009651	response to salt stress	1028	8	3.4	0.0303
Sobic.003G373000	GO:0031146	SCF-dependent proteasomal ubiquitin-depe...	10	1	0.03	0.0326
Sobic.003G373000	GO:0008152	metabolic process	11620	41	38.48	0.0385
Sobic.003G373000	GO:0006207	'de novo' pyrimidine nucleobase biosynth...	12	1	0.04	0.039
Sobic.003G373000	GO:0071486	cellular response to high light intensit...	12	1	0.04	0.039
Sobic.003G373000	GO:0061077	chaperone-mediated protein folding	12	1	0.04	0.039
Sobic.003G373000	GO:0048510	regulation of timing of transition from ...	97	2	0.32	0.041
Sobic.003G373000	GO:0010206	photosystem II repair	13	1	0.04	0.0422
Sobic.003G373000	GO:0010434	bract formation	13	1	0.04	0.0422
Sobic.003G373000	GO:1905392	plant organ morphogenesis	801	4	2.65	0.0451
Sobic.003G373000	GO:2000904	regulation of starch metabolic process	14	1	0.05	0.0454
Sobic.003G379700	GO:0048564	photosystem I assembly	9	2	0.04	5.5e-4
Sobic.003G379700	GO:0010206	photosystem II repair	13	2	0.05	0.00119
Sobic.003G379700	GO:1990388	xylem-to-phloem iron transport	1	1	0	0.00399
Sobic.003G379700	GO:0009594	detection of nutrient	1	1	0	0.00399
Sobic.003G379700	GO:0016226	iron-sulfur cluster assembly	27	2	0.11	0.00515
Sobic.003G379700	GO:1904250	positive regulation of age-related resis...	2	1	0.01	0.00796
Sobic.003G379700	GO:0090400	stress-induced premature senescence	2	1	0.01	0.00796
Sobic.003G379700	GO:0009641	shade avoidance	41	2	0.16	0.01161
Sobic.003G379700	GO:0044206	UMP salvage	4	1	0.02	0.01585
Sobic.003G379700	GO:0010136	ureide catabolic process	4	1	0.02	0.01585
Sobic.003G379700	GO:0080022	primary root development	50	2	0.2	0.01695
Sobic.003G379700	GO:0055085	transmembrane transport	929	8	3.7	0.01744
Sobic.003G379700	GO:0006508	proteolysis	848	7	3.38	0.01892
Sobic.003G379700	GO:0051188	cofactor biosynthetic process	361	6	1.44	0.01929
Sobic.003G379700	GO:0046506	sulfolipid biosynthetic process	5	1	0.02	0.01977
Sobic.003G379700	GO:0043617	cellular response to sucrose starvation	5	1	0.02	0.01977
Sobic.003G379700	GO:0051091	positive regulation of DNA-binding trans...	5	1	0.02	0.01977
Sobic.003G379700	GO:0015940	pantothenate biosynthetic process	5	1	0.02	0.01977
Sobic.003G379700	GO:0006145	purine nucleobase catabolic process	5	1	0.02	0.01977
Sobic.003G379700	GO:0010258	NADH dehydrogenase complex (plastoquinon...	5	1	0.02	0.01977
Sobic.003G379700	GO:0010304	PSII associated light-harvesting complex...	6	1	0.02	0.02368
Sobic.003G379700	GO:0071492	cellular response to UV-A	7	1	0.03	0.02757
Sobic.003G379700	GO:2001006	regulation of cellulose biosynthetic pro...	8	1	0.03	0.03145
Sobic.003G379700	GO:0032973	amino acid export across plasma membrane	9	1	0.04	0.03531
Sobic.003G379700	GO:0051782	negative regulation of cell division	9	1	0.04	0.03531
Sobic.003G379700	GO:1901141	regulation of lignin biosynthetic proces...	9	1	0.04	0.03531
Sobic.003G379700	GO:0006207	'de novo' pyrimidine nucleobase biosynth...	12	1	0.05	0.04681
Sobic.003G379700	GO:0071486	cellular response to high light intensit...	12	1	0.05	0.04681
Sobic.003G379700	GO:0061077	chaperone-mediated protein folding	12	1	0.05	0.04681
Sobic.003G379700	GO:0090059	protoxylem development	12	1	0.05	0.04681
Sobic.003G409800	GO:0009834	plant-type secondary cell wall biogenesi...	112	11	0.28	2e-16
Sobic.003G409800	GO:0045492	xylan biosynthetic process	44	9	0.11	9e-11
Sobic.003G409800	GO:0010417	glucuronoxylan biosynthetic process	30	4	0.08	9e-07
Sobic.003G409800	GO:0009808	lignin metabolic process	132	6	0.33	1.3e-5
Sobic.003G409800	GO:0030244	cellulose biosynthetic process	80	5	0.2	2.1e-5
Sobic.003G409800	GO:0090449	phloem glucosinolate loading	1	1	0	0.0025
Sobic.003G409800	GO:0090408	phloem nitrate loading	1	1	0	0.0025
Sobic.003G409800	GO:0046274	lignin catabolic process	43	2	0.11	0.0052
Sobic.003G409800	GO:1901347	negative regulation of secondary cell wa...	3	1	0.01	0.0075
Sobic.003G409800	GO:1990937	xylan acetylation	3	1	0.01	0.0075
Sobic.003G409800	GO:0009825	multidimensional cell growth	55	2	0.14	0.0084
Sobic.003G409800	GO:0010248	establishment or maintenance of transmem...	4	1	0.01	0.01
Sobic.003G409800	GO:0048354	mucilage biosynthetic process involved i...	64	2	0.16	0.0113
Sobic.003G409800	GO:0009809	lignin biosynthetic process	72	2	0.18	0.0141
Sobic.003G409800	GO:0008152	metabolic process	11620	32	29.21	0.0148
Sobic.003G409800	GO:0052386	cell wall thickening	74	2	0.19	0.0149
Sobic.003G409800	GO:0009873	ethylene-activated signaling pathway	85	2	0.21	0.0193
Sobic.003G409800	GO:0031116	positive regulation of microtubule polym...	8	1	0.02	0.0199
Sobic.003G409800	GO:0006564	L-serine biosynthetic process	9	1	0.02	0.0224
Sobic.003G409800	GO:0009863	salicylic acid mediated signaling pathwa...	103	2	0.26	0.0276
Sobic.003G409800	GO:0052324	plant-type cell wall cellulose biosynthe...	13	1	0.03	0.0322
Sobic.003G409800	GO:0051511	negative regulation of unidimensional ce...	14	1	0.04	0.0346
Sobic.003G409800	GO:0010116	positive regulation of abscisic acid bio...	14	1	0.04	0.0346
Sobic.003G409800	GO:0007020	microtubule nucleation	16	1	0.04	0.0395
Sobic.003G409800	GO:0010098	suspensor development	17	1	0.04	0.0419
Sobic.003G409800	GO:0048268	clathrin coat assembly	17	1	0.04	0.0419
Sobic.003G409800	GO:0006591	ornithine metabolic process	17	1	0.04	0.0419
Sobic.003G409800	GO:0006032	chitin catabolic process	20	1	0.05	0.0491
Sobic.003G409900	GO:0044260	cellular macromolecule metabolic process	6533	24	12.02	1.7e-8
Sobic.003G409900	GO:0006364	rRNA processing	87	8	0.16	1.4e-4
Sobic.003G409900	GO:0031125	rRNA 3'-end processing	1	1	0	0.00184
Sobic.003G409900	GO:0000462	maturation of SSU-rRNA from tricistronic...	1	1	0	0.00184
Sobic.003G409900	GO:0006413	translational initiation	38	2	0.07	0.00221
Sobic.003G409900	GO:0006435	threonyl-tRNA aminoacylation	2	1	0	0.00368
Sobic.003G409900	GO:0000183	chromatin silencing at rDNA	2	1	0	0.00368
Sobic.003G409900	GO:0080056	petal vascular tissue pattern formation	2	1	0	0.00368
Sobic.003G409900	GO:0080057	sepal vascular tissue pattern formation	2	1	0	0.00368
Sobic.003G409900	GO:0035246	peptidyl-arginine N-methylation	3	1	0.01	0.00551
Sobic.003G409900	GO:0010220	positive regulation of vernalization res...	3	1	0.01	0.00551
Sobic.003G409900	GO:2000232	regulation of rRNA processing	3	1	0.01	0.00551
Sobic.003G409900	GO:0031167	rRNA methylation	4	1	0.01	0.00734
Sobic.003G409900	GO:0000027	ribosomal large subunit assembly	4	1	0.01	0.00734
Sobic.003G409900	GO:0006432	phenylalanyl-tRNA aminoacylation	4	1	0.01	0.00734
Sobic.003G409900	GO:0006401	RNA catabolic process	71	2	0.13	0.00751
Sobic.003G409900	GO:0000478	endonucleolytic cleavage involved in rRN...	5	1	0.01	0.00917
Sobic.003G409900	GO:0060149	negative regulation of posttranscription...	5	1	0.01	0.00917
Sobic.003G409900	GO:0016072	rRNA metabolic process	95	9	0.17	0.0108
Sobic.003G409900	GO:0080178	5-carbamoylmethyl uridine residue modifi...	11	1	0.02	0.02006
Sobic.003G409900	GO:0031365	N-terminal protein amino acid modificati...	11	1	0.02	0.02006
Sobic.003G409900	GO:0006303	double-strand break repair via nonhomolo...	11	1	0.02	0.02006
Sobic.003G409900	GO:0006396	RNA processing	567	13	1.04	0.02159
Sobic.003G409900	GO:0031538	negative regulation of anthocyanin metab...	12	1	0.02	0.02186
Sobic.003G409900	GO:0002098	tRNA wobble uridine modification	12	1	0.02	0.02186
Sobic.003G409900	GO:0030307	positive regulation of cell growth	16	1	0.03	0.02904
Sobic.003G409900	GO:0042254	ribosome biogenesis	206	10	0.38	0.02955
Sobic.003G409900	GO:0034470	ncRNA processing	197	10	0.36	0.03206
Sobic.003G409900	GO:0006351	transcription, DNA-templated	2207	4	4.06	0.03354
Sobic.003G409900	GO:0000723	telomere maintenance	25	1	0.05	0.04502
Sobic.003G409900	GO:0001522	pseudouridine synthesis	26	1	0.05	0.04678
Sobic.004G070900	GO:0070828	heterochromatin organization	21	4	0.07	6.2e-7
Sobic.004G070900	GO:0006334	nucleosome assembly	41	4	0.14	9.9e-6
Sobic.004G070900	GO:0010411	xyloglucan metabolic process	90	5	0.3	1.2e-5
Sobic.004G070900	GO:0042546	cell wall biogenesis	263	5	0.87	3.6e-5
Sobic.004G070900	GO:0055078	sodium ion homeostasis	18	2	0.06	0.0016
Sobic.004G070900	GO:0045493	xylan catabolic process	20	2	0.07	0.002
Sobic.004G070900	GO:0010233	phloem transport	25	2	0.08	0.0031
Sobic.004G070900	GO:0006279	premeiotic DNA replication	2	1	0.01	0.0066
Sobic.004G070900	GO:0046274	lignin catabolic process	43	2	0.14	0.0089
Sobic.004G070900	GO:0042744	hydrogen peroxide catabolic process	158	3	0.52	0.0154
Sobic.004G070900	GO:0009932	cell tip growth	221	3	0.73	0.0161
Sobic.004G070900	GO:0009831	plant-type cell wall modification involv...	5	1	0.02	0.0164
Sobic.004G070900	GO:0045490	pectin catabolic process	7	1	0.02	0.023
Sobic.004G070900	GO:0044403	symbiont process	122	2	0.4	0.0291
Sobic.004G070900	GO:0031222	arabinan catabolic process	13	1	0.04	0.0422
Sobic.004G070900	GO:0043433	negative regulation of DNA-binding trans...	14	1	0.05	0.0454
Sobic.004G070900	GO:0010497	plasmodesmata-mediated intercellular tra...	14	1	0.05	0.0454
Sobic.004G123200	GO:0007018	microtubule-based movement	56	17	0.15	3.9e-30
Sobic.004G123200	GO:0000911	cytokinesis by cell plate formation	82	8	0.22	8.5e-10
Sobic.004G123200	GO:0007076	mitotic chromosome condensation	6	2	0.02	0.0001
Sobic.004G123200	GO:0001578	microtubule bundle formation	11	2	0.03	3.7e-4
Sobic.004G123200	GO:0010332	response to gamma radiation	27	2	0.07	0.00229
Sobic.004G123200	GO:0047496	vesicle transport along microtubule	1	1	0	0.00264
Sobic.004G123200	GO:0010245	radial microtubular system formation	1	1	0	0.00264
Sobic.004G123200	GO:0052096	formation by symbiont of syncytium invol...	1	1	0	0.00264
Sobic.004G123200	GO:0000280	nuclear division	179	7	0.47	0.00458
Sobic.004G123200	GO:0043622	cortical microtubule organization	39	2	0.1	0.00473
Sobic.004G123200	GO:1901181	negative regulation of cellular response...	2	1	0.01	0.00527
Sobic.004G123200	GO:0043247	telomere maintenance in response to DNA ...	2	1	0.01	0.00527
Sobic.004G123200	GO:0090307	mitotic spindle assembly	2	1	0.01	0.00527
Sobic.004G123200	GO:0034090	maintenance of meiotic sister chromatid ...	3	1	0.01	0.00789
Sobic.004G123200	GO:0030155	regulation of cell adhesion	3	1	0.01	0.00789
Sobic.004G123200	GO:0009932	cell tip growth	221	3	0.58	0.01029
Sobic.004G123200	GO:0001558	regulation of cell growth	148	3	0.39	0.013
Sobic.004G123200	GO:0046785	microtubule polymerization	24	2	0.06	0.01537
Sobic.004G123200	GO:0007004	telomere maintenance via telomerase	6	1	0.02	0.01572
Sobic.004G123200	GO:0007112	male meiosis cytokinesis	6	1	0.02	0.01572
Sobic.004G123200	GO:0010442	guard cell morphogenesis	6	1	0.02	0.01572
Sobic.004G123200	GO:0000914	phragmoplast assembly	6	1	0.02	0.01572
Sobic.004G123200	GO:0060236	regulation of mitotic spindle organizati...	7	1	0.02	0.01832
Sobic.004G123200	GO:0009558	embryo sac cellularization	7	1	0.02	0.01832
Sobic.004G123200	GO:0032465	regulation of cytokinesis	7	1	0.02	0.01832
Sobic.004G123200	GO:0031116	positive regulation of microtubule polym...	8	1	0.02	0.0209
Sobic.004G123200	GO:0032204	regulation of telomere maintenance	8	1	0.02	0.0209
Sobic.004G123200	GO:0032147	activation of protein kinase activity	8	1	0.02	0.0209
Sobic.004G123200	GO:0032504	multicellular organism reproduction	333	2	0.88	0.02341
Sobic.004G123200	GO:0007094	mitotic spindle assembly checkpoint	9	1	0.02	0.02349
Sobic.004G123200	GO:0006968	cellular defense response	10	1	0.03	0.02606
Sobic.004G123200	GO:0048281	inflorescence morphogenesis	10	1	0.03	0.02606
Sobic.004G123200	GO:0070370	cellular heat acclimation	10	1	0.03	0.02606
Sobic.004G123200	GO:0006303	double-strand break repair via nonhomolo...	11	1	0.03	0.02863
Sobic.004G123200	GO:0010342	endosperm cellularization	12	1	0.03	0.0312
Sobic.004G123200	GO:0009623	response to parasitic fungus	15	1	0.04	0.03885
Sobic.004G123200	GO:0007020	microtubule nucleation	16	1	0.04	0.04138
Sobic.004G123200	GO:0030643	cellular phosphate ion homeostasis	16	1	0.04	0.04138
Sobic.004G123200	GO:0010148	transpiration	17	1	0.04	0.04391
Sobic.004G123200	GO:0006265	DNA topological change	17	1	0.04	0.04391
Sobic.004G123200	GO:0010044	response to aluminum ion	19	1	0.05	0.04895
Sobic.004G176600	GO:0007018	microtubule-based movement	56	16	0.18	2.1e-26
Sobic.004G176600	GO:0000911	cytokinesis by cell plate formation	82	7	0.26	6.8e-7
Sobic.004G176600	GO:0010332	response to gamma radiation	27	4	0.08	1.4e-6
Sobic.004G176600	GO:0060236	regulation of mitotic spindle organizati...	7	2	0.02	0.0002
Sobic.004G176600	GO:0032147	activation of protein kinase activity	8	2	0.03	2.7e-4
Sobic.004G176600	GO:0007094	mitotic spindle assembly checkpoint	9	2	0.03	3.4e-4
Sobic.004G176600	GO:0001558	regulation of cell growth	148	4	0.46	0.00117
Sobic.004G176600	GO:0071249	cellular response to nitrate	25	2	0.08	0.00275
Sobic.004G176600	GO:0007088	regulation of mitotic nuclear division	16	3	0.05	0.00301
Sobic.004G176600	GO:0010245	radial microtubular system formation	1	1	0	0.00313
Sobic.004G176600	GO:0052096	formation by symbiont of syncytium invol...	1	1	0	0.00313
Sobic.004G176600	GO:0007113	endomitotic cell cycle	1	1	0	0.00313
Sobic.004G176600	GO:0047496	vesicle transport along microtubule	1	1	0	0.00313
Sobic.004G176600	GO:0000280	nuclear division	179	9	0.56	0.00532
Sobic.004G176600	GO:0015706	nitrate transport	35	2	0.11	0.00534
Sobic.004G176600	GO:0090307	mitotic spindle assembly	2	1	0.01	0.00625
Sobic.004G176600	GO:1901181	negative regulation of cellular response...	2	1	0.01	0.00625
Sobic.004G176600	GO:0034090	maintenance of meiotic sister chromatid ...	3	1	0.01	0.00935
Sobic.004G176600	GO:0030155	regulation of cell adhesion	3	1	0.01	0.00935
Sobic.004G176600	GO:1990426	mitotic recombination-dependent replicat...	3	1	0.01	0.00935
Sobic.004G176600	GO:0035024	negative regulation of Rho protein signa...	4	1	0.01	0.01245
Sobic.004G176600	GO:0016572	histone phosphorylation	4	1	0.01	0.01245
Sobic.004G176600	GO:0009932	cell tip growth	221	3	0.69	0.01437
Sobic.004G176600	GO:0090630	activation of GTPase activity	5	1	0.02	0.01554
Sobic.004G176600	GO:1904667	negative regulation of ubiquitin protein...	5	1	0.02	0.01554
Sobic.004G176600	GO:0010091	trichome branching	66	2	0.21	0.01811
Sobic.004G176600	GO:0007135	meiosis II	16	2	0.05	0.01827
Sobic.004G176600	GO:0009652	thigmotropism	6	1	0.02	0.01862
Sobic.004G176600	GO:0009865	pollen tube adhesion	6	1	0.02	0.01862
Sobic.004G176600	GO:0010442	guard cell morphogenesis	6	1	0.02	0.01862
Sobic.004G176600	GO:0000914	phragmoplast assembly	6	1	0.02	0.01862
Sobic.004G176600	GO:0007112	male meiosis cytokinesis	6	1	0.02	0.01862
Sobic.004G176600	GO:0045003	double-strand break repair via synthesis...	7	1	0.02	0.02169
Sobic.004G176600	GO:0032465	regulation of cytokinesis	7	1	0.02	0.02169
Sobic.004G176600	GO:0009558	embryo sac cellularization	7	1	0.02	0.02169
Sobic.004G176600	GO:0009960	endosperm development	81	2	0.25	0.02655
Sobic.004G176600	GO:0010389	regulation of G2/M transition of mitotic...	9	1	0.03	0.0278
Sobic.004G176600	GO:0006968	cellular defense response	10	1	0.03	0.03084
Sobic.004G176600	GO:0048281	inflorescence morphogenesis	10	1	0.03	0.03084
Sobic.004G176600	GO:0070370	cellular heat acclimation	10	1	0.03	0.03084
Sobic.004G176600	GO:0034508	centromere complex assembly	10	1	0.03	0.03084
Sobic.004G176600	GO:0001578	microtubule bundle formation	11	1	0.03	0.03388
Sobic.004G176600	GO:0009920	cell plate formation involved in plant-t...	12	1	0.04	0.0369
Sobic.004G176600	GO:0010342	endosperm cellularization	12	1	0.04	0.0369
Sobic.004G176600	GO:0009623	response to parasitic fungus	15	1	0.05	0.04592
Sobic.004G176600	GO:0051307	meiotic chromosome separation	16	1	0.05	0.0489
Sobic.004G176600	GO:0030643	cellular phosphate ion homeostasis	16	1	0.05	0.0489
Sobic.004G191800	GO:0006334	nucleosome assembly	41	7	0.14	7.8e-11
Sobic.004G191800	GO:0070828	heterochromatin organization	21	4	0.07	7.1e-7
Sobic.004G191800	GO:0043433	negative regulation of DNA-binding trans...	14	2	0.05	0.001
Sobic.004G191800	GO:0055078	sodium ion homeostasis	18	2	0.06	0.0017
Sobic.004G191800	GO:0010233	phloem transport	25	2	0.09	0.0033
Sobic.004G191800	GO:0016048	detection of temperature stimulus	1	1	0	0.0034
Sobic.004G191800	GO:0008283	cell proliferation	190	4	0.65	0.0041
Sobic.004G191800	GO:1900056	negative regulation of leaf senescence	32	2	0.11	0.0054
Sobic.004G191800	GO:0006279	premeiotic DNA replication	2	1	0.01	0.0069
Sobic.004G191800	GO:0009414	response to water deprivation	662	7	2.27	0.0073
Sobic.004G191800	GO:0008361	regulation of cell size	49	2	0.17	0.0123
Sobic.004G191800	GO:0009739	response to gibberellin	230	4	0.79	0.0156
Sobic.004G191800	GO:0042546	cell wall biogenesis	263	3	0.9	0.0162
Sobic.004G191800	GO:0042744	hydrogen peroxide catabolic process	158	3	0.54	0.017
Sobic.004G191800	GO:0009831	plant-type cell wall modification involv...	5	1	0.02	0.0171
Sobic.004G191800	GO:0042023	DNA endoreduplication	59	2	0.2	0.0175
Sobic.004G191800	GO:0031540	regulation of anthocyanin biosynthetic p...	69	2	0.24	0.0235
Sobic.004G191800	GO:0045490	pectin catabolic process	7	1	0.02	0.0238
Sobic.004G191800	GO:0010229	inflorescence development	72	2	0.25	0.0254
Sobic.004G191800	GO:0042752	regulation of circadian rhythm	77	2	0.26	0.0288
Sobic.004G191800	GO:0044403	symbiont process	122	2	0.42	0.0302
Sobic.004G191800	GO:0010411	xyloglucan metabolic process	90	2	0.31	0.0383
Sobic.004G191800	GO:0010019	chloroplast-nucleus signaling pathway	13	1	0.04	0.0437
Sobic.004G191800	GO:0031222	arabinan catabolic process	13	1	0.04	0.0437
Sobic.004G191800	GO:0048510	regulation of timing of transition from ...	97	2	0.33	0.0438
Sobic.004G191800	GO:0010252	auxin homeostasis	99	2	0.34	0.0455
Sobic.004G191800	GO:0009653	anatomical structure morphogenesis	1500	9	5.15	0.0458
Sobic.004G191800	GO:0010497	plasmodesmata-mediated intercellular tra...	14	1	0.05	0.047
Sobic.004G219500	GO:0080187	floral organ senescence	7	2	0.01	3.6e-5
Sobic.004G219500	GO:0006308	DNA catabolic process	14	2	0.02	1.6e-4
Sobic.004G219500	GO:0048235	pollen sperm cell differentiation	96	3	0.13	2.8e-4
Sobic.004G219500	GO:0045493	xylan catabolic process	20	2	0.03	3.3e-4
Sobic.004G219500	GO:0009828	plant-type cell wall loosening	22	2	0.03	3.9e-4
Sobic.004G219500	GO:0071242	cellular response to ammonium ion	2	1	0	0.0027
Sobic.004G219500	GO:0090305	nucleic acid phosphodiester bond hydroly...	70	2	0.09	0.00397
Sobic.004G219500	GO:0090548	response to nitrate starvation	4	1	0.01	0.00539
Sobic.004G219500	GO:1902025	nitrate import	4	1	0.01	0.00539
Sobic.004G219500	GO:0009830	cell wall modification involved in absci...	4	1	0.01	0.00539
Sobic.004G219500	GO:0035864	response to potassium ion	5	1	0.01	0.00673
Sobic.004G219500	GO:0010256	endomembrane system organization	95	2	0.13	0.00719
Sobic.004G219500	GO:0045490	pectin catabolic process	7	1	0.01	0.00941
Sobic.004G219500	GO:0046373	L-arabinose metabolic process	7	1	0.01	0.00941
Sobic.004G219500	GO:0010311	lateral root formation	113	2	0.15	0.01004
Sobic.004G219500	GO:0010623	programmed cell death involved in cell d...	8	1	0.01	0.01074
Sobic.004G219500	GO:0051782	negative regulation of cell division	9	1	0.01	0.01208
Sobic.004G219500	GO:0010047	fruit dehiscence	10	1	0.01	0.01341
Sobic.004G219500	GO:0045168	cell-cell signaling involved in cell fat...	11	1	0.01	0.01474
Sobic.004G219500	GO:0031222	arabinan catabolic process	13	1	0.02	0.0174
Sobic.004G219500	GO:0048268	clathrin coat assembly	17	1	0.02	0.0227
Sobic.004G219500	GO:0009061	anaerobic respiration	17	1	0.02	0.0227
Sobic.004G219500	GO:0048658	anther wall tapetum development	18	1	0.02	0.02402
Sobic.004G219500	GO:0010037	response to carbon dioxide	20	1	0.03	0.02665
Sobic.004G219500	GO:1901371	regulation of leaf morphogenesis	24	1	0.03	0.0319
Sobic.004G219500	GO:0010150	leaf senescence	215	2	0.29	0.03361
Sobic.004G219500	GO:0006995	cellular response to nitrogen starvation	30	1	0.04	0.03972
Sobic.004G219500	GO:0009901	anther dehiscence	31	1	0.04	0.04102
Sobic.004G248700	GO:0009834	plant-type secondary cell wall biogenesi...	112	11	0.28	1.5e-14
Sobic.004G248700	GO:0045492	xylan biosynthetic process	44	7	0.11	2.5e-8
Sobic.004G248700	GO:0030244	cellulose biosynthetic process	80	6	0.2	5.9e-7
Sobic.004G248700	GO:0046274	lignin catabolic process	43	4	0.11	4e-06
Sobic.004G248700	GO:0010417	glucuronoxylan biosynthetic process	30	3	0.08	5.7e-5
Sobic.004G248700	GO:0009808	lignin metabolic process	132	8	0.33	8.4e-4
Sobic.004G248700	GO:0052386	cell wall thickening	74	3	0.19	8.4e-4
Sobic.004G248700	GO:0009873	ethylene-activated signaling pathway	85	3	0.21	0.00126
Sobic.004G248700	GO:0090449	phloem glucosinolate loading	1	1	0	0.00251
Sobic.004G248700	GO:0090408	phloem nitrate loading	1	1	0	0.00251
Sobic.004G248700	GO:0009971	anastral spindle assembly involved in ma...	1	1	0	0.00251
Sobic.004G248700	GO:1901430	positive regulation of syringal lignin b...	2	1	0.01	0.00502
Sobic.004G248700	GO:0010400	rhamnogalacturonan I side chain metaboli...	2	1	0.01	0.00502
Sobic.004G248700	GO:1990937	xylan acetylation	3	1	0.01	0.00752
Sobic.004G248700	GO:1901347	negative regulation of secondary cell wa...	3	1	0.01	0.00752
Sobic.004G248700	GO:0009825	multidimensional cell growth	55	2	0.14	0.00842
Sobic.004G248700	GO:0009809	lignin biosynthetic process	72	3	0.18	0.01044
Sobic.004G248700	GO:0048354	mucilage biosynthetic process involved i...	64	2	0.16	0.01127
Sobic.004G248700	GO:0042732	D-xylose metabolic process	6	1	0.02	0.01499
Sobic.004G248700	GO:0060236	regulation of mitotic spindle organizati...	7	1	0.02	0.01747
Sobic.004G248700	GO:0031116	positive regulation of microtubule polym...	8	1	0.02	0.01994
Sobic.004G248700	GO:0032147	activation of protein kinase activity	8	1	0.02	0.01994
Sobic.004G248700	GO:0009863	salicylic acid mediated signaling pathwa...	103	2	0.26	0.02761
Sobic.004G248700	GO:0052324	plant-type cell wall cellulose biosynthe...	13	1	0.03	0.03221
Sobic.004G248700	GO:0010116	positive regulation of abscisic acid bio...	14	1	0.04	0.03464
Sobic.004G248700	GO:0051511	negative regulation of unidimensional ce...	14	1	0.04	0.03464
Sobic.004G248700	GO:0007020	microtubule nucleation	16	1	0.04	0.03949
Sobic.004G248700	GO:0010094	specification of carpel identity	16	1	0.04	0.03949
Sobic.004G248700	GO:0006591	ornithine metabolic process	17	1	0.04	0.04191
Sobic.004G248700	GO:0010098	suspensor development	17	1	0.04	0.04191
Sobic.004G248700	GO:0048268	clathrin coat assembly	17	1	0.04	0.04191
Sobic.004G248700	GO:0006032	chitin catabolic process	20	1	0.05	0.04913
Sobic.004G302400	GO:0006334	nucleosome assembly	41	5	0.07	8.9e-9
Sobic.004G302400	GO:0009853	photorespiration	50	3	0.09	9.4e-5
Sobic.004G302400	GO:0016048	detection of temperature stimulus	1	1	0	0.0018
Sobic.004G302400	GO:0008283	cell proliferation	190	3	0.34	0.0046
Sobic.004G302400	GO:0009414	response to water deprivation	662	5	1.18	0.0057
Sobic.004G302400	GO:0006122	mitochondrial electron transport, ubiqui...	6	1	0.01	0.0106
Sobic.004G302400	GO:0043248	proteasome assembly	12	1	0.02	0.0211
Sobic.004G302400	GO:0010019	chloroplast-nucleus signaling pathway	13	1	0.02	0.0229
Sobic.004G302400	GO:0043433	negative regulation of DNA-binding trans...	14	1	0.02	0.0246
Sobic.004G302400	GO:0009739	response to gibberellin	230	3	0.41	0.0291
Sobic.004G302400	GO:0070734	histone H3-K27 methylation	21	1	0.04	0.0367
Sobic.004G302400	GO:0044030	regulation of DNA methylation	23	1	0.04	0.0401
Sobic.004G302400	GO:0009741	response to brassinosteroid	190	2	0.34	0.0446
Sobic.005G018500	GO:0048564	photosystem I assembly	9	2	0.04	5.4e-4
Sobic.005G018500	GO:0010206	photosystem II repair	13	2	0.05	0.00115
Sobic.005G018500	GO:0055085	transmembrane transport	929	10	3.65	0.0035
Sobic.005G018500	GO:0015882	L-ascorbic acid transmembrane transport	1	1	0	0.00392
Sobic.005G018500	GO:1990388	xylem-to-phloem iron transport	1	1	0	0.00392
Sobic.005G018500	GO:0009594	detection of nutrient	1	1	0	0.00392
Sobic.005G018500	GO:0016226	iron-sulfur cluster assembly	27	2	0.11	0.005
Sobic.005G018500	GO:0010028	xanthophyll cycle	2	1	0.01	0.00783
Sobic.005G018500	GO:1904250	positive regulation of age-related resis...	2	1	0.01	0.00783
Sobic.005G018500	GO:0090400	stress-induced premature senescence	2	1	0.01	0.00783
Sobic.005G018500	GO:0043153	entrainment of circadian clock by photop...	3	1	0.01	0.01173
Sobic.005G018500	GO:0010248	establishment or maintenance of transmem...	4	1	0.02	0.01561
Sobic.005G018500	GO:0044206	UMP salvage	4	1	0.02	0.01561
Sobic.005G018500	GO:0010136	ureide catabolic process	4	1	0.02	0.01561
Sobic.005G018500	GO:0080157	regulation of plant-type cell wall organ...	4	1	0.02	0.01561
Sobic.005G018500	GO:0080022	primary root development	50	2	0.2	0.01646
Sobic.005G018500	GO:0051188	cofactor biosynthetic process	361	5	1.42	0.01929
Sobic.005G018500	GO:0046506	sulfolipid biosynthetic process	5	1	0.02	0.01947
Sobic.005G018500	GO:0043617	cellular response to sucrose starvation	5	1	0.02	0.01947
Sobic.005G018500	GO:0051091	positive regulation of DNA-binding trans...	5	1	0.02	0.01947
Sobic.005G018500	GO:0015940	pantothenate biosynthetic process	5	1	0.02	0.01947
Sobic.005G018500	GO:0006145	purine nucleobase catabolic process	5	1	0.02	0.01947
Sobic.005G018500	GO:0010304	PSII associated light-harvesting complex...	6	1	0.02	0.02332
Sobic.005G018500	GO:2001006	regulation of cellulose biosynthetic pro...	8	1	0.03	0.03097
Sobic.005G018500	GO:0051782	negative regulation of cell division	9	1	0.04	0.03478
Sobic.005G018500	GO:1901141	regulation of lignin biosynthetic proces...	9	1	0.04	0.03478
Sobic.005G018500	GO:0031146	SCF-dependent proteasomal ubiquitin-depe...	10	1	0.04	0.03857
Sobic.005G018500	GO:0006207	'de novo' pyrimidine nucleobase biosynth...	12	1	0.05	0.04611
Sobic.005G018500	GO:0061077	chaperone-mediated protein folding	12	1	0.05	0.04611
Sobic.005G018500	GO:0090059	protoxylem development	12	1	0.05	0.04611
Sobic.005G018500	GO:0010434	bract formation	13	1	0.05	0.04985
Sobic.005G018700	GO:0048564	photosystem I assembly	9	2	0.03	3.8e-4
Sobic.005G018700	GO:0010206	photosystem II repair	13	2	0.04	8.2e-4
Sobic.005G018700	GO:1990388	xylem-to-phloem iron transport	1	1	0	0.00331
Sobic.005G018700	GO:0016226	iron-sulfur cluster assembly	27	2	0.09	0.00358
Sobic.005G018700	GO:0019365	pyridine nucleotide salvage	4	1	0.01	0.01318
Sobic.005G018700	GO:0044206	UMP salvage	4	1	0.01	0.01318
Sobic.005G018700	GO:0010136	ureide catabolic process	4	1	0.01	0.01318
Sobic.005G018700	GO:0051188	cofactor biosynthetic process	361	5	1.2	0.01374
Sobic.005G018700	GO:0046506	sulfolipid biosynthetic process	5	1	0.02	0.01645
Sobic.005G018700	GO:0043617	cellular response to sucrose starvation	5	1	0.02	0.01645
Sobic.005G018700	GO:0015940	pantothenate biosynthetic process	5	1	0.02	0.01645
Sobic.005G018700	GO:0006145	purine nucleobase catabolic process	5	1	0.02	0.01645
Sobic.005G018700	GO:0010258	NADH dehydrogenase complex (plastoquinon...	5	1	0.02	0.01645
Sobic.005G018700	GO:0010304	PSII associated light-harvesting complex...	6	1	0.02	0.01971
Sobic.005G018700	GO:0071492	cellular response to UV-A	7	1	0.02	0.02295
Sobic.005G018700	GO:0006809	nitric oxide biosynthetic process	8	1	0.03	0.02619
Sobic.005G018700	GO:0019509	L-methionine salvage from methylthioaden...	8	1	0.03	0.02619
Sobic.005G018700	GO:2001006	regulation of cellulose biosynthetic pro...	8	1	0.03	0.02619
Sobic.005G018700	GO:0051782	negative regulation of cell division	9	1	0.03	0.02942
Sobic.005G018700	GO:1901141	regulation of lignin biosynthetic proces...	9	1	0.03	0.02942
Sobic.005G018700	GO:0006508	proteolysis	848	6	2.81	0.03034
Sobic.005G018700	GO:0006207	'de novo' pyrimidine nucleobase biosynth...	12	1	0.04	0.03903
Sobic.005G018700	GO:0071486	cellular response to high light intensit...	12	1	0.04	0.03903
Sobic.005G018700	GO:0090059	protoxylem development	12	1	0.04	0.03903
Sobic.005G018700	GO:2000904	regulation of starch metabolic process	14	1	0.05	0.04539
Sobic.005G062000	GO:0006556	S-adenosylmethionine biosynthetic proces...	3	2	0	6.8e-6
Sobic.005G062000	GO:0043622	cortical microtubule organization	39	3	0.06	2.8e-5
Sobic.005G062000	GO:0001578	microtubule bundle formation	11	2	0.02	1.2e-4
Sobic.005G062000	GO:0010031	circumnutation	12	2	0.02	1.5e-4
Sobic.005G062000	GO:0009809	lignin biosynthetic process	72	3	0.11	1.8e-4
Sobic.005G062000	GO:0007163	establishment or maintenance of cell pol...	26	2	0.04	7.2e-4
Sobic.005G062000	GO:0006555	methionine metabolic process	36	2	0.06	0.00138
Sobic.005G062000	GO:0080088	spermidine hydroxycinnamate conjugate bi...	1	1	0	0.00153
Sobic.005G062000	GO:0046686	response to cadmium ion	649	5	0.99	0.00269
Sobic.005G062000	GO:0009805	coumarin biosynthetic process	2	1	0	0.00306
Sobic.005G062000	GO:0009825	multidimensional cell growth	55	2	0.08	0.00319
Sobic.005G062000	GO:0010091	trichome branching	66	2	0.1	0.00456
Sobic.005G062000	GO:0060178	regulation of exocyst localization	3	1	0	0.00459
Sobic.005G062000	GO:0051103	DNA ligation involved in DNA repair	4	1	0.01	0.00612
Sobic.005G062000	GO:0010023	proanthocyanidin biosynthetic process	6	1	0.01	0.00916
Sobic.005G062000	GO:0010366	negative regulation of ethylene biosynth...	7	1	0.01	0.01068
Sobic.005G062000	GO:0046244	salicylic acid catabolic process	9	1	0.01	0.01372
Sobic.005G062000	GO:0009715	chalcone biosynthetic process	9	1	0.01	0.01372
Sobic.005G062000	GO:0042372	phylloquinone biosynthetic process	10	1	0.02	0.01523
Sobic.005G062000	GO:0071369	cellular response to ethylene stimulus	130	2	0.2	0.01678
Sobic.005G062000	GO:0010342	endosperm cellularization	12	1	0.02	0.01825
Sobic.005G062000	GO:0009691	cytokinin biosynthetic process	13	1	0.02	0.01975
Sobic.005G062000	GO:0006559	L-phenylalanine catabolic process	15	1	0.02	0.02276
Sobic.005G062000	GO:0010224	response to UV-B	158	2	0.24	0.02418
Sobic.005G062000	GO:0010094	specification of carpel identity	16	1	0.02	0.02426
Sobic.005G062000	GO:0051289	protein homotetramerization	16	1	0.02	0.02426
Sobic.005G062000	GO:0009860	pollen tube growth	162	2	0.25	0.02533
Sobic.005G062000	GO:0006544	glycine metabolic process	18	1	0.03	0.02725
Sobic.005G062000	GO:0010231	maintenance of seed dormancy	18	1	0.03	0.02725
Sobic.005G062000	GO:0009819	drought recovery	20	1	0.03	0.03023
Sobic.005G062000	GO:0006979	response to oxidative stress	803	4	1.23	0.03236
Sobic.005G062000	GO:0006725	cellular aromatic compound metabolic pro...	4285	10	6.57	0.03528
Sobic.005G062000	GO:0046785	microtubule polymerization	24	1	0.04	0.03618
Sobic.005G062000	GO:0009826	unidimensional cell growth	447	4	0.69	0.04096
Sobic.005G062000	GO:0009693	ethylene biosynthetic process	44	2	0.07	0.0447
Sobic.005G217200	GO:0048564	photosystem I assembly	9	2	0.04	6.6e-4
Sobic.005G217200	GO:0010206	photosystem II repair	13	2	0.06	0.00141
Sobic.005G217200	GO:0015882	L-ascorbic acid transmembrane transport	1	1	0	0.00435
Sobic.005G217200	GO:0009594	detection of nutrient	1	1	0	0.00435
Sobic.005G217200	GO:1990388	xylem-to-phloem iron transport	1	1	0	0.00435
Sobic.005G217200	GO:0016226	iron-sulfur cluster assembly	27	2	0.12	0.00611
Sobic.005G217200	GO:0055085	transmembrane transport	929	10	4.04	0.0064
Sobic.005G217200	GO:1904250	positive regulation of age-related resis...	2	1	0.01	0.00869
Sobic.005G217200	GO:0010028	xanthophyll cycle	2	1	0.01	0.00869
Sobic.005G217200	GO:0090400	stress-induced premature senescence	2	1	0.01	0.00869
Sobic.005G217200	GO:0043153	entrainment of circadian clock by photop...	3	1	0.01	0.01301
Sobic.005G217200	GO:0044206	UMP salvage	4	1	0.02	0.0173
Sobic.005G217200	GO:0010136	ureide catabolic process	4	1	0.02	0.0173
Sobic.005G217200	GO:0010248	establishment or maintenance of transmem...	4	1	0.02	0.0173
Sobic.005G217200	GO:0080022	primary root development	50	2	0.22	0.02001
Sobic.005G217200	GO:0006145	purine nucleobase catabolic process	5	1	0.02	0.02158
Sobic.005G217200	GO:0015940	pantothenate biosynthetic process	5	1	0.02	0.02158
Sobic.005G217200	GO:0010258	NADH dehydrogenase complex (plastoquinon...	5	1	0.02	0.02158
Sobic.005G217200	GO:0051091	positive regulation of DNA-binding trans...	5	1	0.02	0.02158
Sobic.005G217200	GO:0046506	sulfolipid biosynthetic process	5	1	0.02	0.02158
Sobic.005G217200	GO:0043617	cellular response to sucrose starvation	5	1	0.02	0.02158
Sobic.005G217200	GO:0051188	cofactor biosynthetic process	361	5	1.57	0.02364
Sobic.005G217200	GO:0010304	PSII associated light-harvesting complex...	6	1	0.03	0.02584
Sobic.005G217200	GO:0006508	proteolysis	848	8	3.69	0.02639
Sobic.005G217200	GO:2001006	regulation of cellulose biosynthetic pro...	8	1	0.03	0.03431
Sobic.005G217200	GO:0006809	nitric oxide biosynthetic process	8	1	0.03	0.03431
Sobic.005G217200	GO:0019509	L-methionine salvage from methylthioaden...	8	1	0.03	0.03431
Sobic.005G217200	GO:0051782	negative regulation of cell division	9	1	0.04	0.03852
Sobic.005G217200	GO:1901141	regulation of lignin biosynthetic proces...	9	1	0.04	0.03852
Sobic.005G217200	GO:0009723	response to ethylene	309	4	1.35	0.04252
Sobic.005G217200	GO:0031146	SCF-dependent proteasomal ubiquitin-depe...	10	1	0.04	0.04271
Sobic.005G224800	GO:0043266	regulation of potassium ion transport	10	3	0.03	2.1e-5
Sobic.005G224800	GO:0015996	chlorophyll catabolic process	24	2	0.07	0.002
Sobic.005G224800	GO:0009862	systemic acquired resistance, salicylic ...	25	2	0.07	0.0021
Sobic.005G224800	GO:0072718	response to cisplatin	1	1	0	0.0028
Sobic.005G224800	GO:0071158	positive regulation of cell cycle arrest	1	1	0	0.0028
Sobic.005G224800	GO:0080177	plastoglobule organization	1	1	0	0.0028
Sobic.005G224800	GO:1902171	regulation of tocopherol cyclase activit...	2	1	0.01	0.0055
Sobic.005G224800	GO:0031426	polycistronic mRNA processing	2	1	0.01	0.0055
Sobic.005G224800	GO:0015916	fatty-acyl-CoA transport	2	1	0.01	0.0055
Sobic.005G224800	GO:0080183	response to photooxidative stress	2	1	0.01	0.0055
Sobic.005G224800	GO:1902326	positive regulation of chlorophyll biosy...	2	1	0.01	0.0055
Sobic.005G224800	GO:0051562	negative regulation of mitochondrial cal...	2	1	0.01	0.0055
Sobic.005G224800	GO:0097250	mitochondrial respiratory chain supercom...	2	1	0.01	0.0055
Sobic.005G224800	GO:0048700	acquisition of desiccation tolerance in ...	3	1	0.01	0.0083
Sobic.005G224800	GO:1903288	positive regulation of potassium ion imp...	3	1	0.01	0.0083
Sobic.005G224800	GO:0033306	phytol metabolic process	3	1	0.01	0.0083
Sobic.005G224800	GO:1902455	negative regulation of stem cell populat...	3	1	0.01	0.0083
Sobic.005G224800	GO:1904143	positive regulation of carotenoid biosyn...	3	1	0.01	0.0083
Sobic.005G224800	GO:0042550	photosystem I stabilization	4	1	0.01	0.011
Sobic.005G224800	GO:0080157	regulation of plant-type cell wall organ...	4	1	0.01	0.011
Sobic.005G224800	GO:0010239	chloroplast mRNA processing	5	1	0.01	0.0137
Sobic.005G224800	GO:0006552	leucine catabolic process	5	1	0.01	0.0137
Sobic.005G224800	GO:0007623	circadian rhythm	188	3	0.52	0.015
Sobic.005G224800	GO:0009663	plasmodesma organization	6	1	0.02	0.0164
Sobic.005G224800	GO:0010729	positive regulation of hydrogen peroxide...	6	1	0.02	0.0164
Sobic.005G224800	GO:0009058	biosynthetic process	5137	16	14.17	0.0167
Sobic.005G224800	GO:0006468	protein phosphorylation	1461	9	4.03	0.0168
Sobic.005G224800	GO:0042548	regulation of photosynthesis, light reac...	57	3	0.16	0.0184
Sobic.005G224800	GO:0006071	glycerol metabolic process	7	1	0.02	0.0192
Sobic.005G224800	GO:0048481	plant ovule development	82	2	0.23	0.0215
Sobic.005G224800	GO:1901562	response to paraquat	8	1	0.02	0.0219
Sobic.005G224800	GO:0045892	negative regulation of transcription, DN...	400	4	1.1	0.0241
Sobic.005G224800	GO:0080001	mucilage extrusion from seed coat	9	1	0.02	0.0246
Sobic.005G224800	GO:0048576	positive regulation of short-day photope...	9	1	0.02	0.0246
Sobic.005G224800	GO:0010047	fruit dehiscence	10	1	0.03	0.0273
Sobic.005G224800	GO:0048578	positive regulation of long-day photoper...	10	1	0.03	0.0273
Sobic.005G224800	GO:0015969	guanosine tetraphosphate metabolic proce...	11	1	0.03	0.0299
Sobic.005G224800	GO:0009409	response to cold	710	6	1.96	0.0299
Sobic.005G224800	GO:0009643	photosynthetic acclimation	12	1	0.03	0.0326
Sobic.005G224800	GO:0010031	circumnutation	12	1	0.03	0.0326
Sobic.005G224800	GO:0010109	regulation of photosynthesis	73	4	0.2	0.0331
Sobic.005G224800	GO:0010555	response to mannitol	13	1	0.04	0.0353
Sobic.005G224800	GO:0019375	galactolipid biosynthetic process	13	1	0.04	0.0353
Sobic.005G224800	GO:0010497	plasmodesmata-mediated intercellular tra...	14	1	0.04	0.038
Sobic.005G224800	GO:0006744	ubiquinone biosynthetic process	15	1	0.04	0.0406
Sobic.005G224800	GO:0009410	response to xenobiotic stimulus	15	1	0.04	0.0406
Sobic.005G224800	GO:0080186	developmental vegetative growth	16	1	0.04	0.0433
Sobic.005G224800	GO:0031570	DNA integrity checkpoint	17	1	0.05	0.0459
Sobic.005G224800	GO:0055085	transmembrane transport	929	6	2.56	0.0464
Sobic.005G224800	GO:0034599	cellular response to oxidative stress	119	2	0.33	0.0478
Sobic.005G224800	GO:0010114	response to red light	127	2	0.35	0.0479
Sobic.005G224800	GO:0010119	regulation of stomatal movement	129	2	0.36	0.0493
Sobic.006G086000	GO:0080177	plastoglobule organization	1	1	0	9.2e-4
Sobic.006G086000	GO:0080183	response to photooxidative stress	2	1	0	0.00184
Sobic.006G086000	GO:0015916	fatty-acyl-CoA transport	2	1	0	0.00184
Sobic.006G086000	GO:1902171	regulation of tocopherol cyclase activit...	2	1	0	0.00184
Sobic.006G086000	GO:1902326	positive regulation of chlorophyll biosy...	2	1	0	0.00184
Sobic.006G086000	GO:1902455	negative regulation of stem cell populat...	3	1	0	0.00276
Sobic.006G086000	GO:1904143	positive regulation of carotenoid biosyn...	3	1	0	0.00276
Sobic.006G086000	GO:0042550	photosystem I stabilization	4	1	0	0.00367
Sobic.006G086000	GO:0045892	negative regulation of transcription, DN...	400	3	0.37	0.00535
Sobic.006G086000	GO:0042548	regulation of photosynthesis, light reac...	57	3	0.05	0.00558
Sobic.006G086000	GO:0010114	response to red light	127	2	0.12	0.00591
Sobic.006G086000	GO:1901562	response to paraquat	8	1	0.01	0.00734
Sobic.006G086000	GO:0010109	regulation of photosynthesis	73	4	0.07	0.00956
Sobic.006G086000	GO:0009643	photosynthetic acclimation	12	1	0.01	0.01099
Sobic.006G086000	GO:0019375	galactolipid biosynthetic process	13	1	0.01	0.0119
Sobic.006G086000	GO:0009867	jasmonic acid mediated signaling pathway	184	2	0.17	0.012070000000000001
Sobic.006G086000	GO:0007623	circadian rhythm	188	2	0.17	0.01258
Sobic.006G086000	GO:0009410	response to xenobiotic stimulus	15	1	0.01	0.01371
Sobic.006G086000	GO:0006744	ubiquinone biosynthetic process	15	1	0.01	0.01371
Sobic.006G086000	GO:0080186	developmental vegetative growth	16	1	0.01	0.01462
Sobic.006G086000	GO:0034599	cellular response to oxidative stress	119	2	0.11	0.01544
Sobic.006G086000	GO:0010200	response to chitin	216	2	0.2	0.01637
Sobic.006G086000	GO:0031408	oxylipin biosynthetic process	20	1	0.02	0.01825
Sobic.006G086000	GO:0015996	chlorophyll catabolic process	24	1	0.02	0.02186
Sobic.006G086000	GO:0009862	systemic acquired resistance, salicylic ...	25	1	0.02	0.02276
Sobic.006G086000	GO:0031540	regulation of anthocyanin biosynthetic p...	69	2	0.06	0.023
Sobic.006G086000	GO:0060777	compound leaf morphogenesis	27	1	0.02	0.02456
Sobic.006G086000	GO:0010930	negative regulation of auxin mediated si...	28	1	0.03	0.02546
Sobic.006G086000	GO:0010030	positive regulation of seed germination	28	1	0.03	0.02546
Sobic.006G086000	GO:0006995	cellular response to nitrogen starvation	30	1	0.03	0.02725
Sobic.006G086000	GO:0045040	protein import into mitochondrial outer ...	30	1	0.03	0.02725
Sobic.006G086000	GO:0009647	skotomorphogenesis	32	1	0.03	0.02904
Sobic.006G086000	GO:0006635	fatty acid beta-oxidation	34	1	0.03	0.03083
Sobic.006G086000	GO:0009646	response to absence of light	69	2	0.06	0.03137
Sobic.006G086000	GO:0046467	membrane lipid biosynthetic process	77	2	0.07	0.03139
Sobic.006G086000	GO:1901332	negative regulation of lateral root deve...	38	1	0.03	0.0344
Sobic.006G086000	GO:0009745	sucrose mediated signaling	39	1	0.04	0.03529
Sobic.006G086000	GO:1900057	positive regulation of leaf senescence	40	1	0.04	0.03618
Sobic.006G086000	GO:0031542	positive regulation of anthocyanin biosy...	42	1	0.04	0.03796
Sobic.006G086000	GO:0009058	biosynthetic process	5137	10	4.72	0.03885
Sobic.006G086000	GO:0010262	somatic embryogenesis	45	1	0.04	0.04062
Sobic.006G086000	GO:0009704	de-etiolation	45	1	0.04	0.04062
Sobic.006G086000	GO:0010600	regulation of auxin biosynthetic process	45	1	0.04	0.04062
Sobic.006G086000	GO:0010205	photoinhibition	46	1	0.04	0.0415
Sobic.006G086000	GO:0009767	photosynthetic electron transport chain	98	2	0.09	0.04387
Sobic.006G086000	GO:0000272	polysaccharide catabolic process	52	1	0.05	0.0468
Sobic.006G086000	GO:0080086	stamen filament development	53	1	0.05	0.04768
Sobic.006G086000	GO:0019430	removal of superoxide radicals	53	1	0.05	0.04768
Sobic.006G086000	GO:1902074	response to salt	54	1	0.05	0.04855
Sobic.006G107400	GO:1990388	xylem-to-phloem iron transport	1	1	0	0.0033
Sobic.006G107400	GO:0009594	detection of nutrient	1	1	0	0.0033
Sobic.006G107400	GO:1904250	positive regulation of age-related resis...	2	1	0.01	0.0066
Sobic.006G107400	GO:0090400	stress-induced premature senescence	2	1	0.01	0.0066
Sobic.006G107400	GO:0009641	shade avoidance	41	2	0.14	0.0081
Sobic.006G107400	GO:0043153	entrainment of circadian clock by photop...	3	1	0.01	0.0099
Sobic.006G107400	GO:0044206	UMP salvage	4	1	0.01	0.0132
Sobic.006G107400	GO:1902074	response to salt	54	2	0.18	0.0138
Sobic.006G107400	GO:0046506	sulfolipid biosynthetic process	5	1	0.02	0.0164
Sobic.006G107400	GO:0043617	cellular response to sucrose starvation	5	1	0.02	0.0164
Sobic.006G107400	GO:0051091	positive regulation of DNA-binding trans...	5	1	0.02	0.0164
Sobic.006G107400	GO:0010360	negative regulation of anion channel act...	5	1	0.02	0.0164
Sobic.006G107400	GO:0015940	pantothenate biosynthetic process	5	1	0.02	0.0164
Sobic.006G107400	GO:0010258	NADH dehydrogenase complex (plastoquinon...	5	1	0.02	0.0164
Sobic.006G107400	GO:0009723	response to ethylene	309	4	1.02	0.019
Sobic.006G107400	GO:0009646	response to absence of light	69	2	0.23	0.0219
Sobic.006G107400	GO:0071492	cellular response to UV-A	7	1	0.02	0.023
Sobic.006G107400	GO:0009788	negative regulation of abscisic acid-act...	72	2	0.24	0.0237
Sobic.006G107400	GO:2001006	regulation of cellulose biosynthetic pro...	8	1	0.03	0.0262
Sobic.006G107400	GO:0032973	amino acid export across plasma membrane	9	1	0.03	0.0294
Sobic.006G107400	GO:1901141	regulation of lignin biosynthetic proces...	9	1	0.03	0.0294
Sobic.006G107400	GO:0048564	photosystem I assembly	9	1	0.03	0.0294
Sobic.006G107400	GO:0008152	metabolic process	11620	42	38.48	0.0314
Sobic.006G107400	GO:0031146	SCF-dependent proteasomal ubiquitin-depe...	10	1	0.03	0.0326
Sobic.006G107400	GO:0006207	'de novo' pyrimidine nucleobase biosynth...	12	1	0.04	0.039
Sobic.006G107400	GO:0071486	cellular response to high light intensit...	12	1	0.04	0.039
Sobic.006G107400	GO:0061077	chaperone-mediated protein folding	12	1	0.04	0.039
Sobic.006G107400	GO:0048510	regulation of timing of transition from ...	97	2	0.32	0.041
Sobic.006G107400	GO:0010206	photosystem II repair	13	1	0.04	0.0422
Sobic.006G107400	GO:0010434	bract formation	13	1	0.04	0.0422
Sobic.006G107400	GO:2000904	regulation of starch metabolic process	14	1	0.05	0.0454
Sobic.006G118200	GO:0009834	plant-type secondary cell wall biogenesi...	112	10	0.29	2.5e-14
Sobic.006G118200	GO:0045492	xylan biosynthetic process	44	7	0.11	2.8e-8
Sobic.006G118200	GO:0030244	cellulose biosynthetic process	80	6	0.21	6.7e-7
Sobic.006G118200	GO:0046274	lignin catabolic process	43	4	0.11	4.4e-6
Sobic.006G118200	GO:0010417	glucuronoxylan biosynthetic process	30	3	0.08	6.1e-5
Sobic.006G118200	GO:0052386	cell wall thickening	74	3	0.19	9.1e-4
Sobic.006G118200	GO:0009808	lignin metabolic process	132	7	0.34	9.4e-4
Sobic.006G118200	GO:0009873	ethylene-activated signaling pathway	85	3	0.22	0.00135
Sobic.006G118200	GO:0090449	phloem glucosinolate loading	1	1	0	0.00258
Sobic.006G118200	GO:0090408	phloem nitrate loading	1	1	0	0.00258
Sobic.006G118200	GO:0009971	anastral spindle assembly involved in ma...	1	1	0	0.00258
Sobic.006G118200	GO:0010400	rhamnogalacturonan I side chain metaboli...	2	1	0.01	0.00514
Sobic.006G118200	GO:1990937	xylan acetylation	3	1	0.01	0.00771
Sobic.006G118200	GO:1901347	negative regulation of secondary cell wa...	3	1	0.01	0.00771
Sobic.006G118200	GO:0009825	multidimensional cell growth	55	2	0.14	0.00882
Sobic.006G118200	GO:0048354	mucilage biosynthetic process involved i...	64	2	0.16	0.0118
Sobic.006G118200	GO:0009809	lignin biosynthetic process	72	2	0.19	0.01477
Sobic.006G118200	GO:0042732	D-xylose metabolic process	6	1	0.02	0.01536
Sobic.006G118200	GO:0060236	regulation of mitotic spindle organizati...	7	1	0.02	0.01789
Sobic.006G118200	GO:0031116	positive regulation of microtubule polym...	8	1	0.02	0.02042
Sobic.006G118200	GO:0032147	activation of protein kinase activity	8	1	0.02	0.02042
Sobic.006G118200	GO:0006564	L-serine biosynthetic process	9	1	0.02	0.02295
Sobic.006G118200	GO:0009863	salicylic acid mediated signaling pathwa...	103	2	0.27	0.02887
Sobic.006G118200	GO:0052324	plant-type cell wall cellulose biosynthe...	13	1	0.03	0.03298
Sobic.006G118200	GO:0010116	positive regulation of abscisic acid bio...	14	1	0.04	0.03547
Sobic.006G118200	GO:0051511	negative regulation of unidimensional ce...	14	1	0.04	0.03547
Sobic.006G118200	GO:0007020	microtubule nucleation	16	1	0.04	0.04044
Sobic.006G118200	GO:0010094	specification of carpel identity	16	1	0.04	0.04044
Sobic.006G118200	GO:0006591	ornithine metabolic process	17	1	0.04	0.04291
Sobic.006G118200	GO:0010098	suspensor development	17	1	0.04	0.04291
Sobic.006G118200	GO:0048268	clathrin coat assembly	17	1	0.04	0.04291
Sobic.006G120301	GO:0048564	photosystem I assembly	9	2	0.02	2.6e-4
Sobic.006G120301	GO:0016226	iron-sulfur cluster assembly	27	2	0.07	0.0025
Sobic.006G120301	GO:1990388	xylem-to-phloem iron transport	1	1	0	0.00276
Sobic.006G120301	GO:0051188	cofactor biosynthetic process	361	4	1	0.00991
Sobic.006G120301	GO:0010136	ureide catabolic process	4	1	0.01	0.01099
Sobic.006G120301	GO:0006145	purine nucleobase catabolic process	5	1	0.01	0.01372
Sobic.006G120301	GO:0010258	NADH dehydrogenase complex (plastoquinon...	5	1	0.01	0.01372
Sobic.006G120301	GO:0043617	cellular response to sucrose starvation	5	1	0.01	0.01372
Sobic.006G120301	GO:0046506	sulfolipid biosynthetic process	5	1	0.01	0.01372
Sobic.006G120301	GO:0015940	pantothenate biosynthetic process	5	1	0.01	0.01372
Sobic.006G120301	GO:0006508	proteolysis	848	6	2.34	0.0146
Sobic.006G120301	GO:0010304	PSII associated light-harvesting complex...	6	1	0.02	0.01645
Sobic.006G120301	GO:0006809	nitric oxide biosynthetic process	8	1	0.02	0.02187
Sobic.006G120301	GO:0019509	L-methionine salvage from methylthioaden...	8	1	0.02	0.02187
Sobic.006G120301	GO:0051782	negative regulation of cell division	9	1	0.02	0.02457
Sobic.006G120301	GO:0090059	protoxylem development	12	1	0.03	0.03263
Sobic.006G120301	GO:0010206	photosystem II repair	13	1	0.04	0.0353
Sobic.006G199800	GO:0006556	S-adenosylmethionine biosynthetic proces...	3	2	0	6.8e-6
Sobic.006G199800	GO:0043622	cortical microtubule organization	39	3	0.06	2.8e-5
Sobic.006G199800	GO:0001578	microtubule bundle formation	11	2	0.02	1.2e-4
Sobic.006G199800	GO:0010031	circumnutation	12	2	0.02	1.5e-4
Sobic.006G199800	GO:0009809	lignin biosynthetic process	72	3	0.11	1.8e-4
Sobic.006G199800	GO:0007163	establishment or maintenance of cell pol...	26	2	0.04	7.2e-4
Sobic.006G199800	GO:0006555	methionine metabolic process	36	2	0.06	0.00138
Sobic.006G199800	GO:0080088	spermidine hydroxycinnamate conjugate bi...	1	1	0	0.00153
Sobic.006G199800	GO:0046686	response to cadmium ion	649	5	0.99	0.00269
Sobic.006G199800	GO:0009805	coumarin biosynthetic process	2	1	0	0.00306
Sobic.006G199800	GO:0009825	multidimensional cell growth	55	2	0.08	0.00319
Sobic.006G199800	GO:0010091	trichome branching	66	2	0.1	0.00456
Sobic.006G199800	GO:0060178	regulation of exocyst localization	3	1	0	0.00459
Sobic.006G199800	GO:0051103	DNA ligation involved in DNA repair	4	1	0.01	0.00612
Sobic.006G199800	GO:0010023	proanthocyanidin biosynthetic process	6	1	0.01	0.00916
Sobic.006G199800	GO:0010366	negative regulation of ethylene biosynth...	7	1	0.01	0.01068
Sobic.006G199800	GO:0046244	salicylic acid catabolic process	9	1	0.01	0.01372
Sobic.006G199800	GO:0009715	chalcone biosynthetic process	9	1	0.01	0.01372
Sobic.006G199800	GO:0042372	phylloquinone biosynthetic process	10	1	0.02	0.01523
Sobic.006G199800	GO:0071369	cellular response to ethylene stimulus	130	2	0.2	0.01678
Sobic.006G199800	GO:0010342	endosperm cellularization	12	1	0.02	0.01825
Sobic.006G199800	GO:0009691	cytokinin biosynthetic process	13	1	0.02	0.01975
Sobic.006G199800	GO:0006559	L-phenylalanine catabolic process	15	1	0.02	0.02276
Sobic.006G199800	GO:0010224	response to UV-B	158	2	0.24	0.02418
Sobic.006G199800	GO:0010094	specification of carpel identity	16	1	0.02	0.02426
Sobic.006G199800	GO:0051289	protein homotetramerization	16	1	0.02	0.02426
Sobic.006G199800	GO:0009860	pollen tube growth	162	2	0.25	0.02533
Sobic.006G199800	GO:0006544	glycine metabolic process	18	1	0.03	0.02725
Sobic.006G199800	GO:0010231	maintenance of seed dormancy	18	1	0.03	0.02725
Sobic.006G199800	GO:0009819	drought recovery	20	1	0.03	0.03023
Sobic.006G199800	GO:0006979	response to oxidative stress	803	4	1.23	0.03236
Sobic.006G199800	GO:0006725	cellular aromatic compound metabolic pro...	4285	10	6.57	0.03528
Sobic.006G199800	GO:0046785	microtubule polymerization	24	1	0.04	0.03618
Sobic.006G199800	GO:0009826	unidimensional cell growth	447	4	0.69	0.04096
Sobic.006G199800	GO:0009693	ethylene biosynthetic process	44	2	0.07	0.0447
Sobic.006G266600	GO:0016226	iron-sulfur cluster assembly	27	2	0.07	0.0023
Sobic.006G266600	GO:0051188	cofactor biosynthetic process	361	4	0.95	0.009
Sobic.006G266600	GO:0044206	UMP salvage	4	1	0.01	0.0105
Sobic.006G266600	GO:0010258	NADH dehydrogenase complex (plastoquinon...	5	1	0.01	0.0131
Sobic.006G266600	GO:0043617	cellular response to sucrose starvation	5	1	0.01	0.0131
Sobic.006G266600	GO:0015940	pantothenate biosynthetic process	5	1	0.01	0.0131
Sobic.006G266600	GO:0046506	sulfolipid biosynthetic process	5	1	0.01	0.0131
Sobic.006G266600	GO:0008152	metabolic process	11620	34	30.64	0.0148
Sobic.006G266600	GO:2001006	regulation of cellulose biosynthetic pro...	8	1	0.02	0.0209
Sobic.006G266600	GO:1901141	regulation of lignin biosynthetic proces...	9	1	0.02	0.0235
Sobic.006G266600	GO:0048564	photosystem I assembly	9	1	0.02	0.0235
Sobic.006G266600	GO:0006207	'de novo' pyrimidine nucleobase biosynth...	12	1	0.03	0.0312
Sobic.006G266600	GO:0010206	photosystem II repair	13	1	0.03	0.0338
Sobic.006G266600	GO:2000904	regulation of starch metabolic process	14	1	0.04	0.0363
Sobic.006G266600	GO:0009773	photosynthetic electron transport in pho...	19	1	0.05	0.049
Sobic.006G281900	GO:0007018	microtubule-based movement	56	17	0.16	1.5e-29
Sobic.006G281900	GO:0000911	cytokinesis by cell plate formation	82	8	0.23	1.4e-9
Sobic.006G281900	GO:0007076	mitotic chromosome condensation	6	3	0.02	4.2e-7
Sobic.006G281900	GO:0001578	microtubule bundle formation	11	2	0.03	4.2e-4
Sobic.006G281900	GO:0010332	response to gamma radiation	27	2	0.08	0.00261
Sobic.006G281900	GO:0047496	vesicle transport along microtubule	1	1	0	0.00282
Sobic.006G281900	GO:0010245	radial microtubular system formation	1	1	0	0.00282
Sobic.006G281900	GO:0052096	formation by symbiont of syncytium invol...	1	1	0	0.00282
Sobic.006G281900	GO:0000280	nuclear division	179	8	0.5	0.00483
Sobic.006G281900	GO:0043622	cortical microtubule organization	39	2	0.11	0.0054
Sobic.006G281900	GO:1901181	negative regulation of cellular response...	2	1	0.01	0.00563
Sobic.006G281900	GO:0043247	telomere maintenance in response to DNA ...	2	1	0.01	0.00563
Sobic.006G281900	GO:0090307	mitotic spindle assembly	2	1	0.01	0.00563
Sobic.006G281900	GO:0034090	maintenance of meiotic sister chromatid ...	3	1	0.01	0.00844
Sobic.006G281900	GO:0030155	regulation of cell adhesion	3	1	0.01	0.00844
Sobic.006G281900	GO:0009932	cell tip growth	221	3	0.62	0.01175
Sobic.006G281900	GO:0006260	DNA replication	163	3	0.46	0.01444
Sobic.006G281900	GO:0001558	regulation of cell growth	148	3	0.42	0.01483
Sobic.006G281900	GO:0010091	trichome branching	66	2	0.19	0.01489
Sobic.006G281900	GO:0046785	microtubule polymerization	24	2	0.07	0.01646
Sobic.006G281900	GO:0007004	telomere maintenance via telomerase	6	1	0.02	0.01681
Sobic.006G281900	GO:0007112	male meiosis cytokinesis	6	1	0.02	0.01681
Sobic.006G281900	GO:0010442	guard cell morphogenesis	6	1	0.02	0.01681
Sobic.006G281900	GO:0000914	phragmoplast assembly	6	1	0.02	0.01681
Sobic.006G281900	GO:0060236	regulation of mitotic spindle organizati...	7	1	0.02	0.01958
Sobic.006G281900	GO:0009558	embryo sac cellularization	7	1	0.02	0.01958
Sobic.006G281900	GO:0032465	regulation of cytokinesis	7	1	0.02	0.01958
Sobic.006G281900	GO:0031116	positive regulation of microtubule polym...	8	1	0.02	0.02235
Sobic.006G281900	GO:0032204	regulation of telomere maintenance	8	1	0.02	0.02235
Sobic.006G281900	GO:0032147	activation of protein kinase activity	8	1	0.02	0.02235
Sobic.006G281900	GO:0032504	multicellular organism reproduction	333	2	0.94	0.02506
Sobic.006G281900	GO:0007094	mitotic spindle assembly checkpoint	9	1	0.03	0.02511
Sobic.006G281900	GO:0006968	cellular defense response	10	1	0.03	0.02786
Sobic.006G281900	GO:0048281	inflorescence morphogenesis	10	1	0.03	0.02786
Sobic.006G281900	GO:0070370	cellular heat acclimation	10	1	0.03	0.02786
Sobic.006G281900	GO:0006303	double-strand break repair via nonhomolo...	11	1	0.03	0.0306
Sobic.006G281900	GO:0010342	endosperm cellularization	12	1	0.03	0.03334
Sobic.006G281900	GO:0009623	response to parasitic fungus	15	1	0.04	0.0415
Sobic.006G281900	GO:0007020	microtubule nucleation	16	1	0.05	0.04421
Sobic.006G281900	GO:0030643	cellular phosphate ion homeostasis	16	1	0.05	0.04421
Sobic.006G281900	GO:0010148	transpiration	17	1	0.05	0.04691
Sobic.006G281900	GO:0006265	DNA topological change	17	1	0.05	0.04691
Sobic.007G003000	GO:0010345	suberin biosynthetic process	33	4	0.04	6.6e-8
Sobic.007G003000	GO:0090431	alkyl caffeate ester biosynthetic proces...	1	1	0	0.0012
Sobic.007G003000	GO:0033494	ferulate metabolic process	1	1	0	0.0012
Sobic.007G003000	GO:0090408	phloem nitrate loading	1	1	0	0.0012
Sobic.007G003000	GO:0090449	phloem glucosinolate loading	1	1	0	0.0012
Sobic.007G003000	GO:0010143	cutin biosynthetic process	68	2	0.08	0.0031
Sobic.007G003000	GO:0007043	cell-cell junction assembly	6	1	0.01	0.0073
Sobic.007G003000	GO:0009561	megagametogenesis	112	2	0.14	0.0082
Sobic.007G003000	GO:0042891	antibiotic transport	7	1	0.01	0.0086
Sobic.007G003000	GO:0052325	cell wall pectin biosynthetic process	13	1	0.02	0.0158
Sobic.007G003000	GO:0010098	suspensor development	17	1	0.02	0.0207
Sobic.007G003000	GO:0006591	ornithine metabolic process	17	1	0.02	0.0207
Sobic.007G003000	GO:0042761	very long-chain fatty acid biosynthetic ...	19	1	0.02	0.0231
Sobic.007G003000	GO:0046688	response to copper ion	22	1	0.03	0.0267
Sobic.007G003000	GO:0035264	multicellular organism growth	29	1	0.04	0.035
Sobic.007G018100	GO:0009834	plant-type secondary cell wall biogenesi...	112	10	0.32	6.4e-14
Sobic.007G018100	GO:0045492	xylan biosynthetic process	44	6	0.12	2.5e-10
Sobic.007G018100	GO:0030244	cellulose biosynthetic process	80	6	0.23	1.1e-6
Sobic.007G018100	GO:1990937	xylan acetylation	3	2	0.01	2.3e-5
Sobic.007G018100	GO:0046274	lignin catabolic process	43	3	0.12	2.4e-4
Sobic.007G018100	GO:0052386	cell wall thickening	74	3	0.21	0.00118
Sobic.007G018100	GO:0009808	lignin metabolic process	132	6	0.37	0.00121
Sobic.007G018100	GO:0090449	phloem glucosinolate loading	1	1	0	0.00282
Sobic.007G018100	GO:0090408	phloem nitrate loading	1	1	0	0.00282
Sobic.007G018100	GO:0009971	anastral spindle assembly involved in ma...	1	1	0	0.00282
Sobic.007G018100	GO:0010400	rhamnogalacturonan I side chain metaboli...	2	1	0.01	0.00563
Sobic.007G018100	GO:1901347	negative regulation of secondary cell wa...	3	1	0.01	0.00844
Sobic.007G018100	GO:0009825	multidimensional cell growth	55	2	0.16	0.01051
Sobic.007G018100	GO:0010248	establishment or maintenance of transmem...	4	1	0.01	0.01124
Sobic.007G018100	GO:0015790	UDP-xylose transmembrane transport	5	1	0.01	0.01403
Sobic.007G018100	GO:0042732	D-xylose metabolic process	6	1	0.02	0.01681
Sobic.007G018100	GO:0009809	lignin biosynthetic process	72	2	0.2	0.01755
Sobic.007G018100	GO:0060236	regulation of mitotic spindle organizati...	7	1	0.02	0.01958
Sobic.007G018100	GO:0031116	positive regulation of microtubule polym...	8	1	0.02	0.02235
Sobic.007G018100	GO:0032147	activation of protein kinase activity	8	1	0.02	0.02235
Sobic.007G018100	GO:0009873	ethylene-activated signaling pathway	85	2	0.24	0.02396
Sobic.007G018100	GO:0006564	L-serine biosynthetic process	9	1	0.03	0.02511
Sobic.007G018100	GO:0009863	salicylic acid mediated signaling pathwa...	103	2	0.29	0.03415
Sobic.007G018100	GO:0052324	plant-type cell wall cellulose biosynthe...	13	1	0.04	0.03607
Sobic.007G018100	GO:0031222	arabinan catabolic process	13	1	0.04	0.03607
Sobic.007G018100	GO:0008152	metabolic process	11620	33	32.78	0.03855
Sobic.007G018100	GO:0010116	positive regulation of abscisic acid bio...	14	1	0.04	0.03879
Sobic.007G018100	GO:0051511	negative regulation of unidimensional ce...	14	1	0.04	0.03879
Sobic.007G018100	GO:0007020	microtubule nucleation	16	1	0.05	0.04421
Sobic.007G018100	GO:0010094	specification of carpel identity	16	1	0.05	0.04421
Sobic.007G018100	GO:0010192	mucilage biosynthetic process	81	2	0.23	0.04609
Sobic.007G018100	GO:0006591	ornithine metabolic process	17	1	0.05	0.04691
Sobic.007G018100	GO:0010098	suspensor development	17	1	0.05	0.04691
Sobic.007G018100	GO:0048268	clathrin coat assembly	17	1	0.05	0.04691
Sobic.007G039100	GO:0009834	plant-type secondary cell wall biogenesi...	112	10	0.21	7.1e-14
Sobic.007G039100	GO:0030244	cellulose biosynthetic process	80	6	0.15	1.1e-7
Sobic.007G039100	GO:0046274	lignin catabolic process	43	4	0.08	1.1e-6
Sobic.007G039100	GO:0010417	glucuronoxylan biosynthetic process	30	3	0.06	2.2e-5
Sobic.007G039100	GO:0045492	xylan biosynthetic process	44	5	0.08	2.4e-4
Sobic.007G039100	GO:0052386	cell wall thickening	74	3	0.14	3.3e-4
Sobic.007G039100	GO:0009873	ethylene-activated signaling pathway	85	3	0.16	0.0005
Sobic.007G039100	GO:0009971	anastral spindle assembly involved in ma...	1	1	0	0.00184
Sobic.007G039100	GO:1901430	positive regulation of syringal lignin b...	2	1	0	0.00368
Sobic.007G039100	GO:0019427	acetyl-CoA biosynthetic process from ace...	2	1	0	0.00368
Sobic.007G039100	GO:0010400	rhamnogalacturonan I side chain metaboli...	2	1	0	0.00368
Sobic.007G039100	GO:0009825	multidimensional cell growth	55	2	0.1	0.00457
Sobic.007G039100	GO:1990937	xylan acetylation	3	1	0.01	0.00551
Sobic.007G039100	GO:1901347	negative regulation of secondary cell wa...	3	1	0.01	0.00551
Sobic.007G039100	GO:0009809	lignin biosynthetic process	72	3	0.13	0.00558
Sobic.007G039100	GO:0048354	mucilage biosynthetic process involved i...	64	2	0.12	0.00614
Sobic.007G039100	GO:0042732	D-xylose metabolic process	6	1	0.01	0.01099
Sobic.007G039100	GO:0060236	regulation of mitotic spindle organizati...	7	1	0.01	0.01281
Sobic.007G039100	GO:0031116	positive regulation of microtubule polym...	8	1	0.01	0.01463
Sobic.007G039100	GO:0032147	activation of protein kinase activity	8	1	0.01	0.01463
Sobic.007G039100	GO:0009863	salicylic acid mediated signaling pathwa...	103	2	0.19	0.01532
Sobic.007G039100	GO:0052324	plant-type cell wall cellulose biosynthe...	13	1	0.02	0.02366
Sobic.007G039100	GO:0010116	positive regulation of abscisic acid bio...	14	1	0.03	0.02546
Sobic.007G039100	GO:0051511	negative regulation of unidimensional ce...	14	1	0.03	0.02546
Sobic.007G039100	GO:0007020	microtubule nucleation	16	1	0.03	0.02904
Sobic.007G039100	GO:0010094	specification of carpel identity	16	1	0.03	0.02904
Sobic.007G039100	GO:0006002	fructose 6-phosphate metabolic process	16	1	0.03	0.02904
Sobic.007G039100	GO:0009808	lignin metabolic process	132	7	0.24	0.02924
Sobic.007G039100	GO:0048268	clathrin coat assembly	17	1	0.03	0.03083
Sobic.007G039100	GO:0006032	chitin catabolic process	20	1	0.04	0.03618
Sobic.007G039100	GO:0016998	cell wall macromolecule catabolic proces...	21	1	0.04	0.03795
Sobic.007G039100	GO:0010215	cellulose microfibril organization	23	1	0.04	0.04149
Sobic.007G039100	GO:0006284	base-excision repair	23	1	0.04	0.04149
Sobic.007G039100	GO:0015693	magnesium ion transport	23	1	0.04	0.04149
Sobic.007G039100	GO:0009867	jasmonic acid mediated signaling pathway	184	2	0.34	0.0448
Sobic.007G039100	GO:0045489	pectin biosynthetic process	25	1	0.05	0.04502
Sobic.007G039100	GO:0006606	protein import into nucleus	26	1	0.05	0.04678
Sobic.007G136500	GO:0070828	heterochromatin organization	21	4	0.07	6.6e-7
Sobic.007G136500	GO:0010411	xyloglucan metabolic process	90	5	0.3	1.3e-5
Sobic.007G136500	GO:0042546	cell wall biogenesis	263	5	0.89	3.9e-5
Sobic.007G136500	GO:0045493	xylan catabolic process	20	2	0.07	0.002
Sobic.007G136500	GO:0016048	detection of temperature stimulus	1	1	0	0.0034
Sobic.007G136500	GO:0006279	premeiotic DNA replication	2	1	0.01	0.0067
Sobic.007G136500	GO:0046274	lignin catabolic process	43	2	0.15	0.0092
Sobic.007G136500	GO:0042547	cell wall modification involved in multi...	9	2	0.03	0.0132
Sobic.007G136500	GO:0042744	hydrogen peroxide catabolic process	158	3	0.53	0.0162
Sobic.007G136500	GO:0009831	plant-type cell wall modification involv...	5	1	0.02	0.0168
Sobic.007G136500	GO:0044403	symbiont process	122	2	0.41	0.0296
Sobic.007G136500	GO:0005975	carbohydrate metabolic process	1092	12	3.68	0.0349
Sobic.007G136500	GO:0031222	arabinan catabolic process	13	1	0.04	0.043
Sobic.007G136500	GO:0010497	plasmodesmata-mediated intercellular tra...	14	1	0.05	0.0462
Sobic.007G136500	GO:0043433	negative regulation of DNA-binding trans...	14	1	0.05	0.0462
Sobic.007G224800	GO:0010345	suberin biosynthetic process	33	4	0.02	4.5e-9
Sobic.007G224800	GO:0033494	ferulate metabolic process	1	1	0	6.7e-4
Sobic.007G224800	GO:0090431	alkyl caffeate ester biosynthetic proces...	1	1	0	6.7e-4
Sobic.007G224800	GO:0010143	cutin biosynthetic process	68	2	0.05	9.2e-4
Sobic.007G224800	GO:0009561	megagametogenesis	112	2	0.08	0.00247
Sobic.007G224800	GO:0007043	cell-cell junction assembly	6	1	0	0.00404
Sobic.007G224800	GO:0042891	antibiotic transport	7	1	0	0.00471
Sobic.007G224800	GO:0052325	cell wall pectin biosynthetic process	13	1	0.01	0.00874
Sobic.007G224800	GO:0042761	very long-chain fatty acid biosynthetic ...	19	1	0.01	0.01275
Sobic.007G224800	GO:0046688	response to copper ion	22	1	0.01	0.01474
Sobic.007G224800	GO:0035264	multicellular organism growth	29	1	0.02	0.01939
Sobic.007G224800	GO:0046274	lignin catabolic process	43	1	0.03	0.02863
Sobic.007G224800	GO:0010208	pollen wall assembly	70	1	0.05	0.04623
Sobic.007G224800	GO:0085029	extracellular matrix assembly	70	1	0.05	0.04623
Sobic.008G021800	GO:1990388	xylem-to-phloem iron transport	1	1	0	0.0036
Sobic.008G021800	GO:0016226	iron-sulfur cluster assembly	27	2	0.1	0.0041
Sobic.008G021800	GO:0019365	pyridine nucleotide salvage	4	1	0.01	0.0142
Sobic.008G021800	GO:0006792	regulation of sulfur utilization	4	1	0.01	0.0142
Sobic.008G021800	GO:0044206	UMP salvage	4	1	0.01	0.0142
Sobic.008G021800	GO:0010136	ureide catabolic process	4	1	0.01	0.0142
Sobic.008G021800	GO:0051188	cofactor biosynthetic process	361	5	1.28	0.0159
Sobic.008G021800	GO:0006145	purine nucleobase catabolic process	5	1	0.02	0.0177
Sobic.008G021800	GO:0010258	NADH dehydrogenase complex (plastoquinon...	5	1	0.02	0.0177
Sobic.008G021800	GO:0043617	cellular response to sucrose starvation	5	1	0.02	0.0177
Sobic.008G021800	GO:0046506	sulfolipid biosynthetic process	5	1	0.02	0.0177
Sobic.008G021800	GO:0015940	pantothenate biosynthetic process	5	1	0.02	0.0177
Sobic.008G021800	GO:0071492	cellular response to UV-A	7	1	0.02	0.0246
Sobic.008G021800	GO:2001006	regulation of cellulose biosynthetic pro...	8	1	0.03	0.0281
Sobic.008G021800	GO:0048564	photosystem I assembly	9	1	0.03	0.0316
Sobic.008G021800	GO:0051782	negative regulation of cell division	9	1	0.03	0.0316
Sobic.008G021800	GO:1901141	regulation of lignin biosynthetic proces...	9	1	0.03	0.0316
Sobic.008G021800	GO:0010438	cellular response to sulfur starvation	10	1	0.04	0.035
Sobic.008G021800	GO:0009556	microsporogenesis	91	2	0.32	0.0416
Sobic.008G021800	GO:0006207	'de novo' pyrimidine nucleobase biosynth...	12	1	0.04	0.0419
Sobic.008G021800	GO:0090059	protoxylem development	12	1	0.04	0.0419
Sobic.008G021800	GO:0071486	cellular response to high light intensit...	12	1	0.04	0.0419
Sobic.008G021800	GO:0010206	photosystem II repair	13	1	0.05	0.0453
Sobic.008G021800	GO:0055085	transmembrane transport	929	7	3.3	0.0457
Sobic.008G021800	GO:2000904	regulation of starch metabolic process	14	1	0.05	0.0487
Sobic.008G055700	GO:0001578	microtubule bundle formation	11	2	0.02	1.4e-4
Sobic.008G055700	GO:0010031	circumnutation	12	2	0.02	1.7e-4
Sobic.008G055700	GO:0007163	establishment or maintenance of cell pol...	26	2	0.04	8.4e-4
Sobic.008G055700	GO:0080088	spermidine hydroxycinnamate conjugate bi...	1	1	0	0.00166
Sobic.008G055700	GO:0043622	cortical microtubule organization	39	2	0.06	0.00188
Sobic.008G055700	GO:2000652	regulation of secondary cell wall biogen...	51	2	0.08	0.0032
Sobic.008G055700	GO:0009805	coumarin biosynthetic process	2	1	0	0.00331
Sobic.008G055700	GO:0009825	multidimensional cell growth	55	2	0.09	0.00371
Sobic.008G055700	GO:0046686	response to cadmium ion	649	5	1.07	0.00383
Sobic.008G055700	GO:0060178	regulation of exocyst localization	3	1	0	0.00496
Sobic.008G055700	GO:0006556	S-adenosylmethionine biosynthetic proces...	3	1	0	0.00496
Sobic.008G055700	GO:0010091	trichome branching	66	2	0.11	0.0053
Sobic.008G055700	GO:0009809	lignin biosynthetic process	72	2	0.12	0.00628
Sobic.008G055700	GO:0051103	DNA ligation involved in DNA repair	4	1	0.01	0.00661
Sobic.008G055700	GO:0010023	proanthocyanidin biosynthetic process	6	1	0.01	0.00989
Sobic.008G055700	GO:0046244	salicylic acid catabolic process	9	1	0.01	0.01481
Sobic.008G055700	GO:0009715	chalcone biosynthetic process	9	1	0.01	0.01481
Sobic.008G055700	GO:0042372	phylloquinone biosynthetic process	10	1	0.02	0.01644
Sobic.008G055700	GO:0071369	cellular response to ethylene stimulus	130	2	0.22	0.01943
Sobic.008G055700	GO:0010342	endosperm cellularization	12	1	0.02	0.01969
Sobic.008G055700	GO:0009691	cytokinin biosynthetic process	13	1	0.02	0.02132
Sobic.008G055700	GO:0006559	L-phenylalanine catabolic process	15	1	0.02	0.02456
Sobic.008G055700	GO:0010094	specification of carpel identity	16	1	0.03	0.02618
Sobic.008G055700	GO:0051289	protein homotetramerization	16	1	0.03	0.02618
Sobic.008G055700	GO:0010224	response to UV-B	158	2	0.26	0.02794
Sobic.008G055700	GO:0006544	glycine metabolic process	18	1	0.03	0.0294
Sobic.008G055700	GO:0010231	maintenance of seed dormancy	18	1	0.03	0.0294
Sobic.008G055700	GO:0009819	drought recovery	20	1	0.03	0.03262
Sobic.008G055700	GO:0006725	cellular aromatic compound metabolic pro...	4285	11	7.09	0.03744
Sobic.008G055700	GO:0046785	microtubule polymerization	24	1	0.04	0.03901
Sobic.008G055700	GO:0006979	response to oxidative stress	803	4	1.33	0.04157
Sobic.008G055800	GO:0080088	spermidine hydroxycinnamate conjugate bi...	1	1	0	0.001
Sobic.008G055800	GO:0009805	coumarin biosynthetic process	2	1	0	0.0021
Sobic.008G055800	GO:0060178	regulation of exocyst localization	3	1	0	0.0031
Sobic.008G055800	GO:0006556	S-adenosylmethionine biosynthetic proces...	3	1	0	0.0031
Sobic.008G055800	GO:0046686	response to cadmium ion	649	4	0.68	0.0039
Sobic.008G055800	GO:0051103	DNA ligation involved in DNA repair	4	1	0	0.0042
Sobic.008G055800	GO:0006979	response to oxidative stress	803	4	0.84	0.0083
Sobic.008G055800	GO:0009715	chalcone biosynthetic process	9	1	0.01	0.0093
Sobic.008G055800	GO:0046244	salicylic acid catabolic process	9	1	0.01	0.0093
Sobic.008G055800	GO:0042372	phylloquinone biosynthetic process	10	1	0.01	0.0104
Sobic.008G055800	GO:0001578	microtubule bundle formation	11	1	0.01	0.0114
Sobic.008G055800	GO:0010224	response to UV-B	158	2	0.16	0.0115
Sobic.008G055800	GO:0010031	circumnutation	12	1	0.01	0.0124
Sobic.008G055800	GO:0010342	endosperm cellularization	12	1	0.01	0.0124
Sobic.008G055800	GO:0009691	cytokinin biosynthetic process	13	1	0.01	0.0135
Sobic.008G055800	GO:0006559	L-phenylalanine catabolic process	15	1	0.02	0.0155
Sobic.008G055800	GO:0010094	specification of carpel identity	16	1	0.02	0.0166
Sobic.008G055800	GO:0051289	protein homotetramerization	16	1	0.02	0.0166
Sobic.008G055800	GO:0006544	glycine metabolic process	18	1	0.02	0.0186
Sobic.008G055800	GO:0009819	drought recovery	20	1	0.02	0.0207
Sobic.008G055800	GO:0006725	cellular aromatic compound metabolic pro...	4285	7	4.47	0.0244
Sobic.008G055800	GO:0007163	establishment or maintenance of cell pol...	26	1	0.03	0.0268
Sobic.008G055800	GO:0006555	methionine metabolic process	36	1	0.04	0.0369
Sobic.008G055800	GO:0006563	L-serine metabolic process	38	1	0.04	0.0389
Sobic.008G055800	GO:0043622	cortical microtubule organization	39	1	0.04	0.0399
Sobic.008G055800	GO:0019722	calcium-mediated signaling	41	1	0.04	0.0419
Sobic.008G055800	GO:0009934	regulation of meristem structural organi...	41	1	0.04	0.0419
Sobic.008G055800	GO:0030308	negative regulation of cell growth	41	1	0.04	0.0419
Sobic.008G055800	GO:0046274	lignin catabolic process	43	1	0.04	0.0439
Sobic.008G055800	GO:0009699	phenylpropanoid biosynthetic process	137	4	0.14	0.0464
Sobic.008G094700	GO:0048564	photosystem I assembly	9	2	0.03	0.0005
Sobic.008G094700	GO:0010206	photosystem II repair	13	2	0.05	0.0011
Sobic.008G094700	GO:0009594	detection of nutrient	1	1	0	0.0038
Sobic.008G094700	GO:1990388	xylem-to-phloem iron transport	1	1	0	0.0038
Sobic.008G094700	GO:1904250	positive regulation of age-related resis...	2	1	0.01	0.0076
Sobic.008G094700	GO:0090400	stress-induced premature senescence	2	1	0.01	0.0076
Sobic.008G094700	GO:0009641	shade avoidance	41	2	0.16	0.0106
Sobic.008G094700	GO:0055085	transmembrane transport	929	8	3.53	0.014
Sobic.008G094700	GO:0044206	UMP salvage	4	1	0.02	0.0151
Sobic.008G094700	GO:0010136	ureide catabolic process	4	1	0.02	0.0151
Sobic.008G094700	GO:0019365	pyridine nucleotide salvage	4	1	0.02	0.0151
Sobic.008G094700	GO:0006792	regulation of sulfur utilization	4	1	0.02	0.0151
Sobic.008G094700	GO:0080022	primary root development	50	2	0.19	0.0155
Sobic.008G094700	GO:0006145	purine nucleobase catabolic process	5	1	0.02	0.0189
Sobic.008G094700	GO:0015940	pantothenate biosynthetic process	5	1	0.02	0.0189
Sobic.008G094700	GO:0010258	NADH dehydrogenase complex (plastoquinon...	5	1	0.02	0.0189
Sobic.008G094700	GO:0051091	positive regulation of DNA-binding trans...	5	1	0.02	0.0189
Sobic.008G094700	GO:0046506	sulfolipid biosynthetic process	5	1	0.02	0.0189
Sobic.008G094700	GO:0043617	cellular response to sucrose starvation	5	1	0.02	0.0189
Sobic.008G094700	GO:0006355	regulation of transcription, DNA-templat...	2060	14	7.83	0.0191
Sobic.008G094700	GO:0010304	PSII associated light-harvesting complex...	6	1	0.02	0.0226
Sobic.008G094700	GO:0071492	cellular response to UV-A	7	1	0.03	0.0263
Sobic.008G094700	GO:2001006	regulation of cellulose biosynthetic pro...	8	1	0.03	0.03
Sobic.008G094700	GO:0051782	negative regulation of cell division	9	1	0.03	0.0337
Sobic.008G094700	GO:0032973	amino acid export across plasma membrane	9	1	0.03	0.0337
Sobic.008G094700	GO:1901141	regulation of lignin biosynthetic proces...	9	1	0.03	0.0337
Sobic.008G094700	GO:0010438	cellular response to sulfur starvation	10	1	0.04	0.0374
Sobic.008G094700	GO:0071486	cellular response to high light intensit...	12	1	0.05	0.0447
Sobic.008G094700	GO:0006207	'de novo' pyrimidine nucleobase biosynth...	12	1	0.05	0.0447
Sobic.008G094700	GO:0090059	protoxylem development	12	1	0.05	0.0447
Sobic.008G094700	GO:0009556	microsporogenesis	91	2	0.35	0.0469
Sobic.008G094700	GO:0010434	bract formation	13	1	0.05	0.0483
Sobic.008G100100	GO:0007018	microtubule-based movement	56	13	0.13	1e-23
Sobic.008G100100	GO:0007076	mitotic chromosome condensation	6	4	0.01	3.7e-10
Sobic.008G100100	GO:0000911	cytokinesis by cell plate formation	82	5	0.19	2.6e-5
Sobic.008G100100	GO:0007094	mitotic spindle assembly checkpoint	9	2	0.02	1.9e-4
Sobic.008G100100	GO:0001578	microtubule bundle formation	11	2	0.03	2.9e-4
Sobic.008G100100	GO:0052096	formation by symbiont of syncytium invol...	1	1	0	0.00233
Sobic.008G100100	GO:0000280	nuclear division	179	8	0.42	0.00384
Sobic.008G100100	GO:1901181	negative regulation of cellular response...	2	1	0	0.00466
Sobic.008G100100	GO:0043247	telomere maintenance in response to DNA ...	2	1	0	0.00466
Sobic.008G100100	GO:0090307	mitotic spindle assembly	2	1	0	0.00466
Sobic.008G100100	GO:0030155	regulation of cell adhesion	3	1	0.01	0.00697
Sobic.008G100100	GO:0010032	meiotic chromosome condensation	3	1	0.01	0.00697
Sobic.008G100100	GO:0046785	microtubule polymerization	24	2	0.06	0.01355
Sobic.008G100100	GO:0007004	telomere maintenance via telomerase	6	1	0.01	0.0139
Sobic.008G100100	GO:0000914	phragmoplast assembly	6	1	0.01	0.0139
Sobic.008G100100	GO:0060236	regulation of mitotic spindle organizati...	7	1	0.02	0.0162
Sobic.008G100100	GO:0006268	DNA unwinding involved in DNA replicatio...	7	1	0.02	0.0162
Sobic.008G100100	GO:0032465	regulation of cytokinesis	7	1	0.02	0.0162
Sobic.008G100100	GO:0031116	positive regulation of microtubule polym...	8	1	0.02	0.01849
Sobic.008G100100	GO:0032204	regulation of telomere maintenance	8	1	0.02	0.01849
Sobic.008G100100	GO:0032147	activation of protein kinase activity	8	1	0.02	0.01849
Sobic.008G100100	GO:0048281	inflorescence morphogenesis	10	1	0.02	0.02306
Sobic.008G100100	GO:0070370	cellular heat acclimation	10	1	0.02	0.02306
Sobic.008G100100	GO:0006303	double-strand break repair via nonhomolo...	11	1	0.03	0.02534
Sobic.008G100100	GO:0010342	endosperm cellularization	12	1	0.03	0.02762
Sobic.008G100100	GO:0009623	response to parasitic fungus	15	1	0.03	0.0344
Sobic.008G100100	GO:0007020	microtubule nucleation	16	1	0.04	0.03665
Sobic.008G100100	GO:0007135	meiosis II	16	1	0.04	0.03665
Sobic.008G100100	GO:0010148	transpiration	17	1	0.04	0.0389
Sobic.008G100100	GO:0006265	DNA topological change	17	1	0.04	0.0389
Sobic.008G100100	GO:0006270	DNA replication initiation	17	1	0.04	0.0389
Sobic.008G100100	GO:0010044	response to aluminum ion	19	1	0.04	0.04338
Sobic.008G100100	GO:0051016	barbed-end actin filament capping	21	1	0.05	0.04784
Sobic.008G112200	GO:0009834	plant-type secondary cell wall biogenesi...	112	8	0.33	1.8e-8
Sobic.008G112200	GO:0045492	xylan biosynthetic process	44	5	0.13	6e-08
Sobic.008G112200	GO:1990937	xylan acetylation	3	2	0.01	2.5e-5
Sobic.008G112200	GO:0030244	cellulose biosynthetic process	80	4	0.24	9.5e-4
Sobic.008G112200	GO:0090449	phloem glucosinolate loading	1	1	0	0.00294
Sobic.008G112200	GO:0090408	phloem nitrate loading	1	1	0	0.00294
Sobic.008G112200	GO:0009971	anastral spindle assembly involved in ma...	1	1	0	0.00294
Sobic.008G112200	GO:1901347	negative regulation of secondary cell wa...	3	1	0.01	0.0088
Sobic.008G112200	GO:0009825	multidimensional cell growth	55	2	0.16	0.01141
Sobic.008G112200	GO:1901348	positive regulation of secondary cell wa...	4	1	0.01	0.01172
Sobic.008G112200	GO:0010248	establishment or maintenance of transmem...	4	1	0.01	0.01172
Sobic.008G112200	GO:0019567	arabinose biosynthetic process	5	1	0.01	0.01463
Sobic.008G112200	GO:0015790	UDP-xylose transmembrane transport	5	1	0.01	0.01463
Sobic.008G112200	GO:0009734	auxin-activated signaling pathway	180	3	0.53	0.0159
Sobic.008G112200	GO:0042732	D-xylose metabolic process	6	1	0.02	0.01753
Sobic.008G112200	GO:0009809	lignin biosynthetic process	72	2	0.21	0.01902
Sobic.008G112200	GO:0060236	regulation of mitotic spindle organizati...	7	1	0.02	0.02043
Sobic.008G112200	GO:0010222	stem vascular tissue pattern formation	7	1	0.02	0.02043
Sobic.008G112200	GO:0031116	positive regulation of microtubule polym...	8	1	0.02	0.02331
Sobic.008G112200	GO:0032147	activation of protein kinase activity	8	1	0.02	0.02331
Sobic.008G112200	GO:0006564	L-serine biosynthetic process	9	1	0.03	0.02619
Sobic.008G112200	GO:0006012	galactose metabolic process	12	1	0.04	0.03477
Sobic.008G112200	GO:0052324	plant-type cell wall cellulose biosynthe...	13	1	0.04	0.03761
Sobic.008G112200	GO:0031222	arabinan catabolic process	13	1	0.04	0.03761
Sobic.008G112200	GO:0051511	negative regulation of unidimensional ce...	14	1	0.04	0.04044
Sobic.008G112200	GO:0007020	microtubule nucleation	16	1	0.05	0.04609
Sobic.008G112200	GO:0010094	specification of carpel identity	16	1	0.05	0.04609
Sobic.008G112200	GO:0010192	mucilage biosynthetic process	81	2	0.24	0.04809
Sobic.008G112200	GO:0006591	ornithine metabolic process	17	1	0.05	0.0489
Sobic.008G112200	GO:0010098	suspensor development	17	1	0.05	0.0489
Sobic.008G112200	GO:0048268	clathrin coat assembly	17	1	0.05	0.0489
Sobic.008G131400	GO:0048564	photosystem I assembly	9	2	0.04	5.5e-4
Sobic.008G131400	GO:0010206	photosystem II repair	13	2	0.05	0.00119
Sobic.008G131400	GO:1990388	xylem-to-phloem iron transport	1	1	0	0.00399
Sobic.008G131400	GO:0009594	detection of nutrient	1	1	0	0.00399
Sobic.008G131400	GO:0016226	iron-sulfur cluster assembly	27	2	0.11	0.00515
Sobic.008G131400	GO:1904250	positive regulation of age-related resis...	2	1	0.01	0.00796
Sobic.008G131400	GO:0090400	stress-induced premature senescence	2	1	0.01	0.00796
Sobic.008G131400	GO:0009641	shade avoidance	41	2	0.16	0.01161
Sobic.008G131400	GO:0044206	UMP salvage	4	1	0.02	0.01585
Sobic.008G131400	GO:0010136	ureide catabolic process	4	1	0.02	0.01585
Sobic.008G131400	GO:0080022	primary root development	50	2	0.2	0.01695
Sobic.008G131400	GO:0055085	transmembrane transport	929	8	3.7	0.01744
Sobic.008G131400	GO:0006508	proteolysis	848	7	3.38	0.01892
Sobic.008G131400	GO:0051188	cofactor biosynthetic process	361	6	1.44	0.01929
Sobic.008G131400	GO:0046506	sulfolipid biosynthetic process	5	1	0.02	0.01977
Sobic.008G131400	GO:0043617	cellular response to sucrose starvation	5	1	0.02	0.01977
Sobic.008G131400	GO:0051091	positive regulation of DNA-binding trans...	5	1	0.02	0.01977
Sobic.008G131400	GO:0015940	pantothenate biosynthetic process	5	1	0.02	0.01977
Sobic.008G131400	GO:0006145	purine nucleobase catabolic process	5	1	0.02	0.01977
Sobic.008G131400	GO:0010258	NADH dehydrogenase complex (plastoquinon...	5	1	0.02	0.01977
Sobic.008G131400	GO:0010304	PSII associated light-harvesting complex...	6	1	0.02	0.02368
Sobic.008G131400	GO:0071492	cellular response to UV-A	7	1	0.03	0.02757
Sobic.008G131400	GO:2001006	regulation of cellulose biosynthetic pro...	8	1	0.03	0.03145
Sobic.008G131400	GO:0032973	amino acid export across plasma membrane	9	1	0.04	0.03531
Sobic.008G131400	GO:0051782	negative regulation of cell division	9	1	0.04	0.03531
Sobic.008G131400	GO:1901141	regulation of lignin biosynthetic proces...	9	1	0.04	0.03531
Sobic.008G131400	GO:0006207	'de novo' pyrimidine nucleobase biosynth...	12	1	0.05	0.04681
Sobic.008G131400	GO:0071486	cellular response to high light intensit...	12	1	0.05	0.04681
Sobic.008G131400	GO:0061077	chaperone-mediated protein folding	12	1	0.05	0.04681
Sobic.008G131400	GO:0090059	protoxylem development	12	1	0.05	0.04681
Sobic.008G137500	GO:0007018	microtubule-based movement	56	17	0.22	8.3e-27
Sobic.008G137500	GO:0000911	cytokinesis by cell plate formation	82	8	0.32	4.2e-7
Sobic.008G137500	GO:0010332	response to gamma radiation	27	4	0.11	3.5e-6
Sobic.008G137500	GO:0001558	regulation of cell growth	148	6	0.58	1.2e-4
Sobic.008G137500	GO:0000914	phragmoplast assembly	6	2	0.02	2.3e-4
[truncated: 595 more rows]

## Sheet: TableS6
Table S6: Description of the phenotypic variables analyzed in this study. Definition, unit, abbreviation and variable properties compliant with the Crop Ontology format (https://www.cropontology.org) are provided
Trait definition and unit	Variable name used in this study	Crop Ontology variable name	Crop Ontology Variable ID
Internode Neutral Detergent Fiber (%DW)	NDF (%DM)	InterNodCWRDM_VSNDFNIRS_pct	CO_324:0000717
Internode lignocellulose, Acid Detergent Fiber : ADF (%DW)	ADF (%DM)	InterNodADFDM_VSADFNIRS_pct	CO_324:0000711
Internode Lignin, Acid Detergent : ADL (%DW)	Lignins (%DM)	InterNodLigDM_VSADLNIRS_pct	CO_324:0000723
Internode cellulose content (%DW)	Cellulose (%DM)	InterNodCellDM_VSCellNIRS_pct	CO_324:0000714
Internode hemicellulose content (%DW)	Xylans (%DM)	InterNodHemiDM_VSHemiNIRS_pct	CO_324:0000720

## Sheet: TableS7
Table S7: NAC Transcription factor families phylogenetic information based on 9 species (5 monocotyledons and 4 dicotyledons)
Position in the phylogenic tree1	Transcript Gene ID	Arabidopis gene name synonym2	Clade "identifier" defined in this study	Clade "color" defined in this study	Clade defined by Sanjari et al. 2019	Comparison between this study and Sanjari et al. 20193	Arabidopsis thaliana genes with evidences of functional involvement in Secondary Cell Wall	Gene tandemly duplicated in sorghum
1	Eucgr.I02695.1	Not Arabidopsis gene	S	Lavender		Not a sorghum gene
2	At5g64530.1	xylem NAC domain 1	S	Lavender		Not a sorghum gene
3	Potri.003g022800.1	Not Arabidopsis gene	S	Lavender		Not a sorghum gene
4	Potri.001g206900.1	Not Arabidopsis gene	S	Lavender		Not a sorghum gene
5	LOC_Os02g34970.1	Not Arabidopsis gene	S	Lavender		Not a sorghum gene
6	Seita.1g193200.1	Not Arabidopsis gene	S	Lavender		Not a sorghum gene
7	Zm00001d016814.1	Not Arabidopsis gene	S	Lavender		Not a sorghum gene
8	Sobic.004g176600.1	Not Arabidopsis gene	S	Lavender	SK	Same clades
9	LOC_Os04g35660.1	Not Arabidopsis gene	S	Lavender		Not a sorghum gene
10	Bradi5g10640	Not Arabidopsis gene	S	Lavender		Not a sorghum gene
11	Seita.7g104000.1	Not Arabidopsis gene	S	Lavender		Not a sorghum gene
12	Zm00001d003626.2	Not Arabidopsis gene	S	Lavender		Not a sorghum gene
13	Sobic.006g086000.1	Not Arabidopsis gene	S	Lavender	SK	Same clades
14	Medtr8g093790	Not Arabidopsis gene	S	Lavender		Not a sorghum gene
15	Medtr3g096400	Not Arabidopsis gene	S	Lavender		Not a sorghum gene
16	Eucgr.I00191.1	Not Arabidopsis gene	S	Lavender		Not a sorghum gene
17	Eucgr.I00193.1	Not Arabidopsis gene	S	Lavender		Not a sorghum gene
18	Eucgr.I00192.1	Not Arabidopsis gene	S	Lavender		Not a sorghum gene
19	Potri.007g105000.1	Not Arabidopsis gene	S	Lavender		Not a sorghum gene
20	Potri.005g064100.1	Not Arabidopsis gene	S	Lavender		Not a sorghum gene
21	Eucgr.K01471.1	Not Arabidopsis gene	M	Purple		Not a sorghum gene
22	Eucgr.A02070.1	Not Arabidopsis gene	M	Purple		Not a sorghum gene
23	Medtr7g085220	Not Arabidopsis gene	M	Purple		Not a sorghum gene
24	At3g04070.1	AtNAC47	M	Purple		Not a sorghum gene
25	Potri.019g031400.1	Not Arabidopsis gene	M	Purple		Not a sorghum gene
26	Potri.013g054000.1	Not Arabidopsis gene	M	Purple		Not a sorghum gene
27	Zm00001d006616.1	Not Arabidopsis gene	M	Purple		Not a sorghum gene
28	Bradi1g24390	Not Arabidopsis gene	M	Purple		Not a sorghum gene
29	LOC_Os07g37920.1	Not Arabidopsis gene	M	Purple		Not a sorghum gene
30	Seita.2g355900.1	Not Arabidopsis gene	M	Purple		Not a sorghum gene
31	Zm00001d021818.1	Not Arabidopsis gene	M	Purple		Not a sorghum gene
32	Sobic.002g342100.2	Not Arabidopsis gene	M	Purple	M	Same clades
33	Eucgr.D00665.1	Not Arabidopsis gene	M	Purple		Not a sorghum gene
34	At1g61110.1	AtNAC25	M	Purple		Not a sorghum gene
35	Potri.011g046700.1	Not Arabidopsis gene	M	Purple		Not a sorghum gene
36	Potri.004g038000.1	Not Arabidopsis gene	M	Purple		Not a sorghum gene
37	At3g15510.1	AtNAC2	M	Purple		Not a sorghum gene
38	At1g52880.1	NAC family protein	M	Purple		Not a sorghum gene
39	Eucgr.F01091.1	Not Arabidopsis gene	M	Purple		Not a sorghum gene
40	Potri.011g123500.1	Not Arabidopsis gene	M	Purple		Not a sorghum gene
41	Potri.001g404400.1	Not Arabidopsis gene	M	Purple		Not a sorghum gene
42	Bradi2g03467	Not Arabidopsis gene	M	Purple		Not a sorghum gene
43	LOC_Os01g01430.1	Not Arabidopsis gene	M	Purple		Not a sorghum gene
44	Zm00001d008399.1	Not Arabidopsis gene	M	Purple		Not a sorghum gene
45	Sobic.003g105800.1	Not Arabidopsis gene	M	Purple	M	Same clades
46	Seita.5g069100.1	Not Arabidopsis gene	M	Purple		Not a sorghum gene
47	Bradi4g44000	Not Arabidopsis gene	M	Purple		Not a sorghum gene
48	LOC_Os12g03040.1	Not Arabidopsis gene	M	Purple		Not a sorghum gene
49	LOC_Os11g03300.1	Not Arabidopsis gene	M	Purple		Not a sorghum gene
50	Zm00001d023294.1	Not Arabidopsis gene	M	Purple		Not a sorghum gene
51	Sobic.008g021800.1	Not Arabidopsis gene	M	Purple	M	Same clades
52	Sobic.005g018500.1	Not Arabidopsis gene	M	Purple	M	Same clades
53	Seita.8g008100.1	Not Arabidopsis gene	M	Purple		Not a sorghum gene
54	Seita.7g306400.1	Not Arabidopsis gene	M	Purple		Not a sorghum gene
55	Bradi4g12065	Not Arabidopsis gene	M	Purple		Not a sorghum gene
56	Seita.2g436000.1	Not Arabidopsis gene	M	Purple		Not a sorghum gene
57	Sobic.002g420700.1	Not Arabidopsis gene	M	Purple	M	Same clades
58	Zm00001d022424.1	Not Arabidopsis gene	M	Purple		Not a sorghum gene
59	LOC_Os07g48450.1	Not Arabidopsis gene	M	Purple		Not a sorghum gene
60	Bradi1g17480	Not Arabidopsis gene	M	Purple		Not a sorghum gene
61	Seita.9g417600.1	Not Arabidopsis gene	M	Purple		Not a sorghum gene
62	Zm00001d028999.1	Not Arabidopsis gene	M	Purple		Not a sorghum gene
63	Sobic.001g385800.1	Not Arabidopsis gene	M	Purple	M	Same clades
64	LOC_Os03g21060.1	Not Arabidopsis gene	M	Purple		Not a sorghum gene
65	Bradi1g63600	Not Arabidopsis gene	M	Purple		Not a sorghum gene
66	At1g69490.1	NAC-like, activated by AP3/PI	M	Purple		Not a sorghum gene
67	Potri.010g166200.1	Not Arabidopsis gene	M	Purple		Not a sorghum gene
[truncated: 1,105 more rows]

## Sheet: TableS8
Table S8: MYB Transcription factor families phylogenetic information based on 9 species (5 monocotyledons and 4 dicotyledons)
[truncated: 1,330 more rows]

[truncated: 5 more sheets: TableS9, TableS10, TableS11, Table S12, Table S13]
